# Supplementary material for: A gene signature in histologically normal surgical margins is predictive of oral carcinoma recurrence
Source: BMC Cancer. 2011 Oct 11;11:437. doi: 10.1186/1471-2407-11-437 (PMC3198722; doi:10.1186/1471-2407-11-437)
Supplement: Additional file 2 — Table S1. Results of meta-analysis of the five public data sets identified 667 up-regulated genes in OSCC. [file 1471-2407-11-437-S2.XLS]

## Sheet: Sheet2
entrez	FC (tumor/normal)	Gene Symbol	Gene Name	Refseq mRNA	Refseq Protein (linked to MSKCC Mapback)	Ensembl Gene ID	UCSC Genomic Coordinates	GO Categories	Sources
4312	34.4828	MMP1	matrix metallopeptidase 1 (interstitial collagenase)	NM_002421	NP_002412.1	ENSG00000196611	chr11:102166352 - 102174033	calcium ion binding;collagen catabolic process;extracellular space;interstitial collagenase activity;peptidoglycan metabolic process;proteinaceous extracellular matrix;proteolysis;zinc ion binding
5744	11.919	PTHLH	parathyroid hormone-like hormone	NM_198966, NM_002820, NM_198965	NP_945317.1, NP_945315.1, NP_945316.1	ENSG00000087494	chr12:28002758 - 28013694	alveolus development;calcium ion binding;cAMP metabolic process;cell-cell signaling;cytoplasm;epidermis development;epithelial cell differentiation;extracellular region;extracellular space;G-protein signaling, adenylate cyclase activating pathway;hormone activity;lactation;negative regulation of cell proliferation;nucleus;osteoblast development;positive regulation of cell proliferation;pregnancy;…	Stability
338324	10.5485	S100A7A	S100 calcium binding protein A7A	NM_176823	NP_789793.1	ENSG00000184330	chr1:151657182 - 151658409	calcium ion binding;zinc ion binding
3872	9.59693	KRT17	keratin 17	NM_000422	NP_000413.1	ENSG00000186831	chr17:37029371 - 37034287	biological_process;cellular_component;epidermis development;intermediate filament;protein binding;structural constituent of cytoskeleton;structural molecule activity	EGFR1
3434	9.08265	IFIT1	interferon-induced protein with tetratricopeptide repeats 1	NM_001548	NP_001539.3	ENSG00000185745	chr10:91142449 - 91153449	binding;biological_process;cytoplasm;immune response
2537	8.7108	IFI6	interferon, alpha-inducible protein 6	NM_022872, NM_022873, NM_002038	NP_075010.1, NP_075011.1, NP_002029.3	ENSG00000126709	chr1:27865478 - 27868412	anti-apoptosis;immune response;integral to membrane;membrane;mitochondrion;negative regulation of caspase activity;negative regulation of mitochondrial depolarization;protein binding;release of cytochrome c from mitochondria
9636	8	ISG15	ISG15 ubiquitin-like modifier	NM_005101	NP_005092.1	ENSG00000187608	chr1:938816 - 939721	cell-cell signaling;cytoplasm;extracellular space;immune response;ISG15-protein conjugation;protein binding;protein modification process;response to virus;ubiquitin cycle
4319	7.88644	MMP10	matrix metallopeptidase 10 (stromelysin 2)	NM_002425	NP_002416.1	ENSG00000166670	chr11:102146733 - 102156532	calcium ion binding;collagen catabolic process;extracellular space;peptidoglycan metabolic process;proteinaceous extracellular matrix;proteolysis;stromelysin 2 activity;zinc ion binding
4322	7.62777	MMP13	matrix metallopeptidase 13 (collagenase 3)	NM_002427	NP_002418.1	ENSG00000137745	chr11:102320204 - 102331644	bone mineralization;calcium ion binding;cartilage development;collagen catabolic process;collagenase activity;extracellular space;metalloendopeptidase activity;peptidoglycan metabolic process;proteinaceous extracellular matrix;proteolysis;zinc ion binding
4321	7.44048	MMP12	matrix metallopeptidase 12 (macrophage elastase)	NM_002426	NP_002417.2	ENSG00000110347	chr11:102239040 - 102250877	calcium ion binding;cell motility;macrophage elastase activity;peptidoglycan metabolic process;proteinaceous extracellular matrix;proteolysis;zinc ion binding
4237	7.24113	MFAP2	microfibrillar-associated protein 2	NM_017459	NP_059453.1	ENSG00000117122	chr1:17174001 - 17177355	extracellular matrix structural constituent;microfibril;proteinaceous extracellular matrix
4283	7.17875	CXCL9	chemokine (C-X-C motif) ligand 9	NM_002416	NP_002407.1	ENSG00000138755	chr4:77143774 - 77147626	cell-cell signaling;cellular defense response;chemokine activity;chemotaxis;extracellular region;extracellular space;G-protein coupled receptor protein signaling pathway;immune response;inflammatory response;signal transduction
2919	7.11238	CXCL1	chemokine (C-X-C motif) ligand 1 (melanoma growth stimulating activity, alpha)	NM_001511	NP_001502.1	ENSG00000163739	chr4:74954051 - 74955117	actin cytoskeleton organization and biogenesis;cell proliferation;chemokine activity;chemotaxis;enzyme activator activity;extracellular region;extracellular space;G-protein coupled receptor protein signaling pathway;growth factor activity;immune response;inflammatory response;intracellular signaling cascade;negative regulation of cell proliferation;nervous system development	Oncogene
6696	7.05219	SPP1	secreted phosphoprotein 1 (osteopontin, bone sialoprotein I, early T-lymphocyte activation 1)	NM_000582, NM_001040058, NM_001040060	NP_000573.1, NP_001035147.1, NP_001035149.1	ENSG00000118785	chr4:89117071 - 89123072	anti-apoptosis;cell adhesion;cell-matrix adhesion;cytokine activity;extracellular region;extracellular space;integrin binding;negative regulation of bone mineralization;ossification;protein binding;proteinaceous extracellular matrix	Oncogene
3956	6.68003	LGALS1	lectin, galactoside-binding, soluble, 1 (galectin 1)	NM_002305	NP_002296.1	ENSG00000100097	chr22:36401655 - 36405702	cytoplasm;extracellular space;intracellular;myoblast differentiation;positive regulation of I-kappaB kinase/NF-kappaB cascade;protein binding;regulation of apoptosis;signal transducer activity;sugar binding
115908	6.5189	CTHRC1	collagen triple helix repeat containing 1	NM_138455	NP_612464.1	ENSG00000164932	chr8:104453060 - 104464004	cytoplasm;phosphate transport;proteinaceous extracellular matrix;structural molecule activity
57451	6.36132	ODZ2	odz, odd Oz/ten-m homolog 2 (Drosophila)	NM_001122679	NP_001116151.1	ENSG00000145934	chr5:166644420 - 167622393	integral to membrane;membrane;sugar binding
91543	6.2383	RSAD2	radical S-adenosyl methionine domain containing 2	NM_080657	NP_542388.2	ENSG00000134321	chr2:6935382 - 6953524	catalytic activity;iron ion binding;iron-sulfur cluster binding;metal ion binding
684	6.22278	BST2	bone marrow stromal cell antigen 2	NM_004335	NP_004326.1	ENSG00000130303	chr19:17375503 - 17377384	B cell activation;cell proliferation;cell-cell signaling;GPI anchor binding;humoral immune response;integral to plasma membrane;membrane;multicellular organismal development;positive regulation of I-kappaB kinase/NF-kappaB cascade;signal transducer activity
4318	5.83771	MMP9	matrix metallopeptidase 9 (gelatinase B, 92kDa gelatinase, 92kDa type IV collagenase)	NM_004994	NP_004985.2	ENSG00000100985	chr20:44070972 - 44078414	calcium ion binding;collagen binding;collagen catabolic process;collagenase activity;extracellular matrix organization and biogenesis;extracellular space;gelatinase B activity;macrophage differentiation;peptidoglycan metabolic process;positive regulation of apoptosis;proteinaceous extracellular matrix;proteolysis;skeletal development;zinc ion binding
4072	5.67537	TACSTD1	tumor-associated calcium signal transducer 1	NM_002354	NP_002345.2	ENSG00000119888	chr2:47450148 - 47467256	integral to membrane;plasma membrane
4753	5.48246	NELL2	NEL-like 2 (chicken)	NM_006159	NP_006150.1	ENSG00000184613	chr12:43188983 - 43555919	calcium ion binding;cell adhesion;extracellular region;protein binding;structural molecule activity
129607	5.33618	CMPK2	-	NM_207315	NP_997198.2	ENSG00000189323	chr2:6907431 - 6923278	kinase activity
468	5.15464	ATF4	activating transcription factor 4 (tax-responsive enhancer element B67)	NM_182810	NP_877962.1	ENSG00000128272	chr22:38247396 - 38248553	amino acid metabolic process;cytoplasm;gluconeogenesis;nucleus;positive regulation of transcription from RNA polymerase II promoter;protein dimerization activity;regulation of transcription, DNA-dependent;response to stress;sequence-specific DNA binding;specific RNA polymerase II transcription factor activity;transcription;transcription factor activity;transcriptional activator activity
3627	5.01002	CXCL10	chemokine (C-X-C motif) ligand 10	NM_001565	NP_001556.2	ENSG00000169245	chr4:77162106 - 77163608	cAMP-dependent protein kinase regulator activity;cell motility;cell surface receptor linked signal transduction;cell-cell signaling;chemokine activity;chemotaxis;circulation;extracellular region;extracellular space;immune response;inflammatory response;muscle development;positive regulation of cell proliferation;soluble fraction	Protein Kinase
94240	4.98504	EPSTI1	epithelial stromal interaction 1 (breast)	NM_033255, NM_001002264	NP_150280.1, NP_001002264.1	ENSG00000133106	chr13:42360385 - 42464301
10563	4.96032	CXCL13	chemokine (C-X-C motif) ligand 13 (B-cell chemoattractant)	NM_006419	NP_006410.1	ENSG00000156234	chr4:78746043 - 78751217	cell-cell signaling;chemokine activity;chemotaxis;elevation of cytosolic calcium ion concentration;extracellular region;extracellular space;immune response;inflammatory response;lymph node development;soluble fraction
115362	4.9505	GBP5	guanylate binding protein 5	NM_052942	NP_443174.1	ENSG00000154451	chr1:89498974 - 89507826	GTP binding;GTPase activity;immune response;membrane;nucleotide binding
3429	4.85437	IFI27	interferon, alpha-inducible protein 27	NM_005532	NP_005523.3	ENSG00000165949	chr14:93647781 - 93652617	biological_process;endoplasmic reticulum;immune response;integral to membrane;membrane;molecular_function
3106	4.7824	HLA-B	major histocompatibility complex, class I, B		http://cbio.mskcc.org/Public/products/human_mapped/Mapback_html/.html	ENSG00000198638	chr6:null	antigen processing and presentation;antigen processing and presentation of peptide antigen via MHC class I;biological_process;cellular_component;defense response;immune response;integral to membrane;integral to plasma membrane;membrane;membrane fraction;MHC class I protein complex;MHC class I receptor activity;molecular_function;protein binding
1290	4.7619	COL5A2	collagen, type V, alpha 2	NM_000393	NP_000384.2	http://www.ensembl.org/Homo_sapiens/Search/Summary?species=Homo_sapiens;idx=;q=	chr2:189607040 - 189752575	collagen;collagen fibril organization;collagen type V;cytoplasm;extracellular matrix structural constituent;phosphate transport;skin development
7045	4.75737	TGFBI	transforming growth factor, beta-induced, 68kDa	NM_000358	NP_000349.1	ENSG00000120708	chr5:135392643 - 135426814	cell adhesion;cell proliferation;extracellular space;integrin binding;negative regulation of cell adhesion;protein binding;proteinaceous extracellular matrix;response to stimulus;visual perception	Tumor Suppressor
10189	4.71921	THOC4	THO complex 4	NM_005782	NP_005773.2	ENSG00000183684	chr17:77439302 - 77442731	mRNA processing;mRNA transport;nucleotide binding;nucleus;protein binding;protein folding;RNA binding;RNA splicing;single-stranded DNA binding;spliceosome;transport
56937	4.69925	PMEPA1	transmembrane, prostate androgen induced RNA	NM_199170	NP_954640.1	ENSG00000124225	chr20:55660514 - 55718044	androgen receptor signaling pathway;integral to membrane;membrane;molecular_function;protein binding
10561	4.58085	IFI44	interferon-induced protein 44	NM_006417	NP_006408.3	ENSG00000137965	chr1:78888468 - 78902084	cytoplasm;response to virus
64778	4.57457	FNDC3B	fibronectin type III domain containing 3B	NM_022763	NP_073600.3	ENSG00000075420	chr3:173312963 - 173597959
5947	4.5106	RBP1	retinol binding protein 1, cellular	NM_002899	NP_002890.2	ENSG00000114115	chr3:140719158 - 140741064	lipid binding;retinal binding;retinol binding;retinol metabolic process;transport
3918	4.46828	LAMC2	laminin, gamma 2	NM_018891, NM_005562	NP_061486.2, NP_005553.2	ENSG00000058085	chr1:181422110 - 181479158	basement membrane;cell adhesion;epidermis development;heparin binding;laminin-5 complex;protein binding
760	4.40723	CA2	carbonic anhydrase II	NM_000067	NP_000058.1	ENSG00000104267	chr8:86563562 - 86580270	carbon dioxide transport;carbonate dehydratase activity;cytoplasm;lyase activity;metal ion binding;morphogenesis of an epithelium;one-carbon compound metabolic process;secretion;zinc ion binding
1278	4.39174	COL1A2	collagen, type I, alpha 2	NM_000089	NP_000080.2	ENSG00000164692	chr7:93862279 - 93897641	collagen;collagen type I;cytoplasm;extracellular matrix structural constituent;phosphate transport;protein binding;sensory perception of sound;skeletal development;structural constituent of bone;transmembrane receptor protein tyrosine kinase signaling pathway	Mitelman 2000, Protein Kinase, Stability
51191	4.39174	HERC5	hect domain and RLD 5	NM_016323	NP_057407.2	ENSG00000138646	chr4:89597443 - 89646052	intracellular;ligase activity;protein modification process;regulation of cyclin-dependent protein kinase activity;ubiquitin cycle;ubiquitin-protein ligase activity	Protein Kinase
151516	4.38404	BC040598	-	NM_152792	NP_690005.2	ENSG00000179818	chr2:70043855 - 70077379	aspartic-type endopeptidase activity;integral to membrane;membrane;peptidase activity;protein maturation via proteolysis;skin development
115653	4.38212	KIR3DL3	killer cell immunoglobulin-like receptor, three domains, long cytoplasmic tail, 3		http://cbio.mskcc.org/Public/products/human_mapped/Mapback_html/.html	ENSG00000125498	chr19:null
8542	4.37445	APOL1	apolipoprotein L, 1	NM_003661	NP_003652.2	ENSG00000100342	chr22:34980947 - 34992025	cholesterol metabolic process;extracellular region;extracellular space;lipid binding;lipid metabolic process;lipid transport;lipid transporter activity;lipoprotein metabolic process;steroid metabolic process
55601	4.22833	DDX60	-	NM_017631	NP_060101.3	ENSG00000137628	chr4:169374658 - 169468985	ATP binding;ATP-dependent helicase activity;nucleic acid binding
84223	4.21585	IQCG	IQ motif containing G	NM_032263	NP_115639.1	ENSG00000114473	chr3:199100847 - 199156895
55076	4.17014	TMEM45A	transmembrane protein 45A	NM_018004	NP_060474.1	ENSG00000181458	chr3:101756745 - 101778552	integral to membrane;membrane
64761	4.1632	PARP12	poly (ADP-ribose) polymerase family, member 12	NM_022750	NP_073587.1	ENSG00000059378	chr7:139370828 - 139409116	metal ion binding;NAD+ ADP-ribosyltransferase activity;nucleic acid binding;nucleus;protein amino acid ADP-ribosylation;transferase activity;zinc ion binding
10631	4.13394	POSTN	periostin, osteoblast specific factor	NM_006475	NP_006466.2	ENSG00000133110	chr13:37035500 - 37070863	cell adhesion;heparin binding;protein binding;proteinaceous extracellular matrix;skeletal development
5217	4.08998	PFN2	profilin 2	NM_053024, NM_002628	NP_444252.1, NP_002619.1	ENSG00000070087	chr3:151166643 - 151171333	actin binding;actin cytoskeleton;actin cytoskeleton organization and biogenesis;cytoskeleton organization and biogenesis;phosphatidylinositol-4,5-bisphosphate binding;protein binding;regulation of actin polymerization and/or depolymerization
5054	4.0783	SERPINE1	serpin peptidase inhibitor, clade E (nexin, plasminogen activator inhibitor type 1), member 1	NM_000602	NP_000593.1	ENSG00000106366	chr7:100558394 - 100567443	blood coagulation;extracellular region;fibrinolysis;plasminogen activator activity;protease binding;protein binding;regulation of angiogenesis;serine-type endopeptidase inhibitor activity	Stability
1281	4.05351	COL3A1	collagen, type III, alpha 1 (Ehlers-Danlos syndrome type IV, autosomal dominant)	NM_000090	NP_000081.1	ENSG00000168542	chr2:189547460 - 189584745	circulation;collagen;collagen type III;cytoplasm;extracellular matrix structural constituent;organ morphogenesis;phosphate transport
10964	4.01606	IFI44L	interferon-induced protein 44-like	NM_006820	NP_006811.2	ENSG00000137959	chr1:78866305 - 78880082
404203	4.01123	SPINK6	serine peptidase inhibitor, Kazal type 6	NM_205841	NP_995313.2	ENSG00000178172	chr5:147562852 - 147574706	serine-type endopeptidase inhibitor activity
143686	4.00802	SESN3	sestrin 3	NM_144665	NP_653266.2	ENSG00000149212	chr11:94546066 - 94603672	cell cycle arrest;nucleus
374378	3.9984	GALNTL4	UDP-N-acetyl-alpha-D-galactosamine:polypeptide N-acetylgalactosaminyltransferase-like 4	NM_198516	NP_940918.2	ENSG00000110328	chr11:11249266 - 11599716	calcium ion binding;integral to membrane;manganese ion binding;membrane;polypeptide N-acetylgalactosaminyltransferase activity;sugar binding;transferase activity, transferring glycosyl groups
4953	3.98883	ODC1	ornithine decarboxylase 1	NM_002539	NP_002530.1	ENSG00000115758	chr2:10498300 - 10502609	cellular_component;lyase activity;ornithine decarboxylase activity;polyamine biosynthetic process;protein binding
4316	3.98248	MMP7	matrix metallopeptidase 7 (matrilysin, uterine)	NM_002423	NP_002414.1	ENSG00000137673	chr11:101896716 - 101906641	calcium ion binding;collagen catabolic process;extracellular space;matrilysin activity;peptidoglycan metabolic process;proteinaceous extracellular matrix;proteolysis;zinc ion binding	Alpha6Beta4 Integrin, Oncogene
4430	3.96668	MYO1B	myosin IB	NM_012223	NP_036355.2	ENSG00000128641	chr2:191849866 - 191996931	actin binding;ATP binding;calmodulin binding;motor activity;myosin complex;nucleotide binding
1282	3.88954	COL4A1	collagen, type IV, alpha 1	NM_001845	NP_001836.2	ENSG00000187498	chr13:109600710 - 109757375	basement membrane;collagen;cytoplasm;extracellular matrix structural constituent;extracellular region;phosphate transport	Stability
10095	3.885	ARPC1B	actin related protein 2/3 complex, subunit 1B, 41kDa	NM_005720	NP_005711.1	ENSG00000130429	chr7:98821273 - 98830048	Arp2/3 protein complex;cell adhesion;cell motility;membrane;protein binding;structural constituent of cytoskeleton
387882	3.85356
100132116	3.83289
7546	3.83142	ZIC2	Zic family member 2 (odd-paired homolog, Drosophila)	NM_007129	NP_009060.2	ENSG00000043355	chr13:99432319 - 99435937	brain development;cell differentiation;DNA binding;intracellular;metal ion binding;multicellular organismal development;neural tube closure;nucleus;pigmentation during development;potassium ion transport;protein binding;voltage-gated potassium channel activity;voltage-gated potassium channel complex;zinc ion binding
375061	3.76932	FAM89A	family with sequence similarity 89, member A	NM_198552	NP_940954.1	ENSG00000182118	chr1:229222231 - 229242580
7097	3.76364	TLR2	toll-like receptor 2	NM_003264	NP_003255.2	ENSG00000137462	chr4:154843509 - 154845864	cell surface;chloramphenicol transport;Gram-positive bacterial binding;induction of apoptosis;inflammatory response;innate immune response;integral to plasma membrane;lipopolysaccharide receptor activity;peptidoglycan binding;plasma membrane;positive regulation of tumor necrosis factor biosynthetic process;protein binding;Toll signaling pathway;transmembrane receptor activity
7453	3.74532	WARS	tryptophanyl-tRNA synthetase	NM_213646, NM_173701	NP_998811.1, NP_776049.1	ENSG00000140105	chr14:99870964 - 99905275	ATP binding;cytoplasm;ligase activity;negative regulation of cell proliferation;nucleotide binding;soluble fraction;tryptophan-tRNA ligase activity;tryptophanyl-tRNA aminoacylation
51280	3.73972	GOLM1	golgi phosphoprotein 2	NM_177937	NP_808800.1	ENSG00000135052	chr9:87832551 - 87884055	Golgi apparatus;integral to plasma membrane;membrane
5328	3.71885	PLAU	plasminogen activator, urokinase	NM_002658	NP_002649.1	ENSG00000122861	chr10:75341319 - 75346329	blood coagulation;chemotaxis;extracellular space;fibrinolysis;kinase activity;peptidase activity;plasminogen activator activity;proteolysis;serine-type endopeptidase activity;signal transduction	Oncogene, Stability
57007	3.68189	CXCR7	chemokine (C-X-C motif) receptor 7	NM_020311	NP_064707.1	ENSG00000144476	chr2:237153847 - 237154936	biological_process;G-protein coupled receptor protein signaling pathway;integral to membrane;membrane;receptor activity;rhodopsin-like receptor activity;signal transduction	Futreal et al 2004, Mitelman 2000, Translocation
2633	3.67242	GBP1	guanylate binding protein 1, interferon-inducible, 67kDa	NM_002053	NP_002044.2	ENSG00000117228	chr1:89291625 - 89301505	GTP binding;GTPase activity;immune response;membrane;nucleotide binding
154064	3.66972	RAET1L	retinoic acid early transcript 1L	NM_130900	NP_570970.2	ENSG00000155918	chr6:150382958 - 150388300	antigen processing and presentation;immune response;membrane;MHC class I protein complex
9447	3.65631	AIM2	absent in melanoma 2	NM_004833	NP_004824.1	ENSG00000163568	chr1:157299105 - 157309913	immune response
3914	3.61925	LAMB3	laminin, beta 3	NM_001017402	NP_001121113.1	ENSG00000196878	chr1:207855238 - 207890912	basement membrane;cell adhesion;electron carrier activity;electron transport;epidermis development;heme binding;iron ion binding;laminin-5 complex;protein binding;proteinaceous extracellular matrix;structural molecule activity
81706	3.61664	PPP1R14C	protein phosphatase 1, regulatory (inhibitor) subunit 14C	NM_030949	NP_112211.1	ENSG00000198729	chr6:150506021 - 150611649	membrane;type 1 serine/threonine specific protein phosphatase inhibitor activity	Phosphatase
9805	3.59842	SCRN1	secernin 1	NM_014766	NP_055581.3	ENSG00000136193	chr7:29930097 - 29975208	dipeptidase activity;exocytosis;molecular_function;nuclear membrane;nucleus;proteolysis
91283	3.54484	C9orf30	chromosome 9 open reading frame 30		http://cbio.mskcc.org/Public/products/human_mapped/Mapback_html/.html	ENSG00000066697	chr9:null	DNA binding
9631	3.54108	NUP155	nucleoporin 155kDa	NM_004298, NM_153485	NP_004289.1, NP_705618.1	ENSG00000113569	chr5:37327758 - 37406836	nuclear pore;nucleocytoplasmic transport;nucleocytoplasmic transporter activity;nucleus;structural constituent of nuclear pore;transport;transporter activity
10204	3.53482	NUTF2	nuclear transport factor 2	NM_005796	NP_005787.1	ENSG00000102898	chr16:66456534 - 66462317	cytosol;intracellular;nuclear pore;protein binding;protein transport;transporter activity	Oncogene
84328	3.52609	LZIC	leucine zipper and CTNNBIP1 domain containing	NM_032368	NP_115744.2	ENSG00000162441	chr1:9913043 - 9919264	beta-catenin binding;multicellular organismal development
6706	3.52237	SPRR2G	small proline-rich protein 2G	NM_001014291	NP_001014313.1	http://www.ensembl.org/Homo_sapiens/Search/Summary?species=Homo_sapiens;idx=;q=	chr1:151388988 - 151389210	cornified envelope;embryo implantation;epidermis development;keratinization;keratinocyte differentiation;menstrual cycle;structural molecule activity
10643	3.51741	IGF2BP3	insulin-like growth factor 2 mRNA binding protein 3	NM_006547	NP_006538.2	ENSG00000136231	chr7:23318505 - 23476254	anatomical structure morphogenesis;cytoplasm;nucleotide binding;nucleus;regulation of translation;RNA binding;RNA processing
12	3.5014	SERPINA3	serpin peptidase inhibitor, clade A (alpha-1 antiproteinase, antitrypsin), member 3	NM_001085	NP_001076.2	ENSG00000196136	chr14:94150531 - 94159904	acute-phase response;chymotrypsin inhibitor activity;DNA binding;extracellular region;inflammatory response;intracellular;nucleus;protein binding;regulation of lipid metabolic process	Stability
4314	3.45304	MMP3	matrix metallopeptidase 3 (stromelysin 1, progelatinase)	NM_002422	NP_002413.1	ENSG00000149968	chr11:102212066 - 102219487	calcium ion binding;collagen catabolic process;extracellular space;peptidoglycan metabolic process;proteinaceous extracellular matrix;proteolysis;stromelysin 1 activity;zinc ion binding
1001	3.43407	CDH3	cadherin 3, type 1, P-cadherin (placental)	NM_001793	NP_001784.2	ENSG00000062038	chr16:67236783 - 67289804	calcium ion binding;homophilic cell adhesion;integral to membrane;plasma membrane;protein binding;response to stimulus;visual perception
92609	3.42114	TIMM50	translocase of inner mitochondrial membrane 50 homolog (S. cerevisiae)	NM_001001563	NP_001001563.1	ENSG00000105197	chr19:44663024 - 44672300	integral to membrane;membrane;mitochondrial inner membrane presequence translocase complex;mitochondrial membrane organization and biogenesis;mitochondrion;nuclear speck;nucleus;protein amino acid dephosphorylation;protein binding;protein serine/threonine phosphatase activity;protein targeting;protein transport;protein tyrosine phosphatase activity;ribonucleoprotein binding;RNA binding
5984	3.41997	RFC4	replication factor C (activator 1) 4, 37kDa	NM_002916	NP_853551.1	ENSG00000163918	chr3:187990451 - 188005196	ATP binding;DNA repair;DNA replication;DNA replication factor C complex;DNA strand elongation during DNA replication;nucleoside-triphosphatase activity;nucleotide binding;nucleus;phosphoinositide-mediated signaling;protein binding
91351	3.40832	DDX60L	-	NM_001012967	NP_001012985.1	ENSG00000181381	chr4:169515872 - 169630425	ATP binding;ATP-dependent helicase activity;helicase activity;nucleic acid binding
5270	3.4002	SERPINE2	serpin peptidase inhibitor, clade E (nexin, plasminogen activator inhibitor type 1), member 2	NM_006216	NP_006207.1	ENSG00000135919	chr2:224548827 - 224574861	cell differentiation;extracellular region;heparin binding;multicellular organismal development;nervous system development;regulation of cell migration;regulation of proteolysis;serine-type endopeptidase inhibitor activity
200315	3.38868	APOBEC3A	apolipoprotein B mRNA editing enzyme, catalytic polypeptide-like 3A	NM_145699	NP_663745.1	ENSG00000128383	chr22:37683642 - 37688460	biological_process;cellular_component;hydrolase activity;hydrolase activity, acting on carbon-nitrogen (but not peptide) bonds, in cyclic amidines;metal ion binding;molecular_function;zinc ion binding
4747	3.32889	NEFL	neurofilament, light polypeptide 68kDa	NM_006158	NP_006149.2	ENSG00000104725	chr8:24866239 - 24869946	axon;intermediate filament;neurofilament;protein binding;structural constituent of cytoskeleton;structural molecule activity
1789	3.32557	DNMT3B	DNA (cytosine-5-)-methyltransferase 3 beta	NM_175849, NM_175848, NM_006892	NP_787045.1, NP_787044.1, NP_008823.1	ENSG00000088305	chr20:30831790 - 30859370	DNA (cytosine-5-)-methyltransferase activity;DNA binding;DNA methylation;metal ion binding;methyltransferase activity;nucleus;protein binding;site-specific DNA-methyltransferase (cytosine-specific) activity;transferase activity;zinc ion binding
9435	3.31126	CHST2	carbohydrate (N-acetylglucosamine-6-O) sulfotransferase 2	NM_004267	NP_004258.2	ENSG00000175040	chr3:144322348 - 144323941	carbohydrate metabolic process;inflammatory response;integral to membrane;intrinsic to Golgi membrane;membrane;multicellular organismal development;N-acetylglucosamine 6-O-sulfotransferase activity;N-acetylglucosamine metabolic process;sulfur metabolic process;trans-Golgi network;transferase activity
2195	3.3036	FAT1	FAT tumor suppressor homolog 1 (Drosophila)	NM_005245	NP_005236.2	ENSG00000083857	chr4:187746739 - 187867975	anatomical structure morphogenesis;calcium ion binding;cell adhesion;cell-cell signaling;homophilic cell adhesion;integral to plasma membrane;membrane;protein binding	Tumor Suppressor
7162	3.29924	TPBG	trophoblast glycoprotein	NM_006670	NP_006661.1	ENSG00000146242	chr6:83131397 - 83132660	cell adhesion;cell motility;integral to plasma membrane;membrane;protein binding
3514	3.28731
64135	3.28515	IFIH1	interferon induced with helicase C domain 1	NM_022168	NP_071451.2	ENSG00000115267	chr2:162831955 - 162883063	ATP binding;helicase activity;hydrolase activity;innate immune response;intracellular;nucleotide binding;protein binding;regulation of apoptosis;response to virus;RNA binding
79888	3.28192	LPCAT1	acyltransferase like 2	NM_024830	NP_079106.3	ENSG00000153395	chr5:1516765 - 1576959	1-acylglycerophosphocholine O-acyltransferase;1-acylglycerophosphocholine O-acyltransferase activity;calcium ion binding;endoplasmic reticulum;Golgi apparatus;integral to membrane;membrane;metabolic process;phospholipid biosynthetic process;transferase activity
26064	3.24675	RAI14	retinoic acid induced 14	NM_015577	NP_056392.2	ENSG00000039560	chr5:34722781 - 34866627	cytoskeleton;mitochondrion;protein binding
1301	3.24254	COL11A1	collagen, type XI, alpha 1	NM_080630, NM_001854, NM_080629	NP_542197.2, NP_001845.3, NP_542196.2	ENSG00000060718	chr1:103116162 - 103346322	cartilage condensation;collagen;collagen type XI;cytoplasm;extracellular matrix organization and biogenesis;extracellular matrix structural constituent;phosphate transport;protein binding, bridging;sensory perception of sound;visual perception
64108	3.21337	RTP4	receptor (chemosensory) transporter protein 4	NM_022147	NP_071430.2	ENSG00000136514	chr3:188568923 - 188571855	cytoplasm;detection of chemical stimulus during sensory perception of bitter taste;integral to membrane;membrane;protein binding;protein targeting to membrane
1687	3.15358	DFNA5	deafness, autosomal dominant 5	NM_001127453, NM_004403, NM_001127454	NP_001120925.1, NP_004394.1, NP_001120926.1	ENSG00000105928	chr7:24705169 - 24755918	hair cell differentiation;sensory perception of sound
26750	3.14762	RPS6KC1	ribosomal protein S6 kinase, 52kDa, polypeptide 1	NM_012424	NP_036556.2	ENSG00000136643	chr1:211291369 - 211512600	ATP binding;cell communication;membrane;nucleotide binding;phosphoinositide binding;protein amino acid phosphorylation;protein binding;protein kinase activity;protein serine/threonine kinase activity;signal transduction;transferase activity
11226	3.13873	GALNT6	UDP-N-acetyl-alpha-D-galactosamine:polypeptide N-acetylgalactosaminyltransferase 6 (GalNAc-T6)	NM_007210	NP_009141.2	ENSG00000139629	chr12:50034429 - 50059832	calcium ion binding;integral to membrane;manganese ion binding;membrane;polypeptide N-acetylgalactosaminyltransferase activity;protein amino acid O-linked glycosylation;sugar binding;transferase activity, transferring glycosyl groups
1894	3.13578	ECT2	epithelial cell transforming sequence 2 oncogene	NM_018098	NP_060568.3	ENSG00000114346	chr3:173955014 - 174020721	guanyl-nucleotide exchange factor activity;intracellular;intracellular signaling cascade;positive regulation of I-kappaB kinase/NF-kappaB cascade;protein binding;regulation of Rho protein signal transduction;Rho guanyl-nucleotide exchange factor activity;signal transducer activity	Oncogene
6566	3.13578	SLC16A1	solute carrier family 16, member 1 (monocarboxylic acid transporter 1)	NM_003051	NP_003042.3	ENSG00000155380	chr1:113258035 - 113273453	integral to membrane;membrane;membrane fraction;mevalonate transport;mevalonate transporter activity;monocarboxylate porter activity;organic anion transport;protein binding;symporter activity;transport;transporter activity	Stability
10468	3.10174	FST	follistatin	NM_006350, NM_013409	NP_006341.1, NP_037541.1	ENSG00000134363	chr5:52812378 - 52817620	activin inhibitor activity;BMP signaling pathway;extracellular region;female gonad development;gamete generation;negative regulation of cell differentiation;negative regulation of follicle-stimulating hormone secretion;negative regulation of transcription from RNA polymerase II promoter;odontogenesis (sensu Vertebrata);pattern specification process;protein binding
4599	3.09119	MX1	myxovirus (influenza virus) resistance 1, interferon-inducible protein p78 (mouse)	NM_002462	NP_002453.2	ENSG00000157601	chr21:41725867 - 41752555	cytoplasm;defense response;GTP binding;GTPase activity;immune response;induction of apoptosis;nucleotide binding;protein binding;response to virus;signal transduction
79718	3.04229	TBL1XR1	transducin (beta)-like 1X-linked receptor 1	NM_024665	NP_078941.2	ENSG00000177565	chr3:178225979 - 178265459	chromatin modification;nucleus;regulation of transcription, DNA-dependent;transcription;ubiquitin cycle
1075	3.03674	CTSC	cathepsin C	NM_148170, NM_001114173, NM_001814	NP_680475.1, NP_001107645.1, NP_001805.3	ENSG00000109861	chr11:87666821 - 87710488	chloride ion binding;cysteine-type endopeptidase activity;cysteine-type peptidase activity;dipeptidyl-peptidase I activity;immune response;lysosome;proteolysis
93273	3.0003	LEMD1	LEM domain containing 1	NM_001001552	NP_001001552.3	http://www.ensembl.org/Homo_sapiens/Search/Summary?species=Homo_sapiens;idx=;q=	chr1:203617485 - 203656287	integral to membrane;membrane;nuclear envelope
3223	2.99312	HOXC6	homeobox C6	NM_004503	NP_710160.1	ENSG00000197757	chr12:52708572 - 52710013	multicellular organismal development;nucleus;regulation of transcription from RNA polymerase II promoter;sequence-specific DNA binding;transcription corepressor activity;transcription factor activity
1293	2.98864	COL6A3	collagen, type VI, alpha 3	NM_004369, NM_057167	NP_004360.2, NP_476508.2	ENSG00000163359	chr2:237898155 - 237970199	cell adhesion;collagen type VI;cytoplasm;muscle development;phosphate transport;protein binding;proteinaceous extracellular matrix;serine-type endopeptidase inhibitor activity;structural molecule activity
84058	2.97796	WDR54	WD repeat domain 54	NM_032118	NP_115494.1	ENSG00000005448	chr2:74502788 - 74506336
340719	2.96736	NANOS1	nanos homolog 1 (Drosophila)	NM_199461	NP_955631.1	ENSG00000188613	chr10:120779303 - 120780182	cytoplasm;metal ion binding;regulation of translation;RNA binding;zinc ion binding
3868	2.95596	KRT16	keratin 16 (focal non-epidermolytic palmoplantar keratoderma)	NM_005557	NP_005548.2	ENSG00000186832	chr17:37019712 - 37022466	cell proliferation;cytoskeleton organization and biogenesis;epidermis development;intermediate filament;intermediate filament cytoskeleton organization and biogenesis;protein binding;structural constituent of cytoskeleton
25902	2.95596	MTHFD1L	methylenetetrahydrofolate dehydrogenase (NADP+ dependent) 1-like	NM_015440	NP_056255.2	ENSG00000120254	chr6:151228651 - 151455385	ATP binding;catalytic activity;folic acid and derivative biosynthetic process;formate-tetrahydrofolate ligase activity;hydrolase activity;ligase activity;methenyltetrahydrofolate cyclohydrolase activity;methylenetetrahydrofolate dehydrogenase (NADP+) activity;oxidoreductase activity;protein binding
5698	2.94898	PSMB9	proteasome (prosome, macropain) subunit, beta type, 9 (large multifunctional peptidase 2)	NM_148954	NP_683756.1	ENSG00000112082	chr6:32929984 - 32935287	antigen processing and presentation;cytosol;immune response;proteasome core complex (sensu Eukaryota);proteolysis;threonine endopeptidase activity;ubiquitin-dependent protein catabolic process
5803	2.94204	PTPRZ1	protein tyrosine phosphatase, receptor-type, Z polypeptide 1	NM_002851	NP_002842.2	ENSG00000106278	chr7:121300789 - 121488510	axonogenesis;carbonate dehydratase activity;central nervous system development;hydrolase activity;integral to plasma membrane;membrane;one-carbon compound metabolic process;protein amino acid dephosphorylation;protein binding;proteinaceous extracellular matrix;transmembrane receptor protein tyrosine phosphatase activity;zinc ion binding	Phosphatase
4291	2.93169	MLF1	myeloid leukemia factor 1	NM_022443	NP_071888.1	ENSG00000178053	chr3:159771783 - 159805685	cell cycle arrest;cell differentiation;cytoplasm;DNA binding;multicellular organismal development;myeloid progenitor cell differentiation;nucleus;protein binding;protein domain specific binding;transcription	Futreal et al 2004, Mitelman 2000, Translocation
24145	2.93083	PANX1	pannexin 1	NM_015368	NP_056183.2	ENSG00000110218	chr11:93502126 - 93553683	gap junction;integral to membrane;membrane
55165	2.9274	CEP55	centrosomal protein 55kDa	NM_018131, NM_001127182	NP_060601.3, NP_001120654.1	ENSG00000138180	chr10:95249798 - 95277900	cell cycle;cell division;mitosis
2191	2.91545	FAP	fibroblast activation protein, alpha	NM_004460	NP_004451.2	ENSG00000078098	chr2:162735734 - 162808083	dipeptidyl-peptidase IV activity;integral to membrane;lamellipodium;membrane;metalloendopeptidase activity;prolyl oligopeptidase activity;protein homodimerization activity;proteolysis
9119	2.91375	KRT75	keratin 75	NM_004693	NP_004684.2	ENSG00000170454	chr12:51104567 - 51114355	intermediate filament;structural molecule activity
1277	2.91121	COL1A1	collagen, type I, alpha 1	NM_000088	NP_000079.2	ENSG00000108821	chr17:45617861 - 45633873	collagen;collagen type I;cytoplasm;epidermis development;extracellular matrix structural constituent;phosphate transport;protein binding;sensory perception of sound;skeletal development;structural constituent of bone	Futreal et al 2004, Mitelman 2000, Translocation
9213	2.90023	XPR1	xenotropic and polytropic retrovirus receptor	NM_004736	NP_004727.2	ENSG00000143324	chr1:178867960 - 179119825	G-protein coupled receptor activity;G-protein coupled receptor protein signaling pathway;integral to membrane;integral to plasma membrane;plasma membrane;receptor activity
6373	2.89436	CXCL11	chemokine (C-X-C motif) ligand 11	NM_005409	NP_005400.1	ENSG00000169248	chr4:77174969 - 77176164	cell-cell signaling;chemokine activity;chemotaxis;extracellular region;extracellular space;immune response;inflammatory response;signal transduction
11009	2.8777	IL24	interleukin 24	NM_006850, NM_181339	NP_006841.1, NP_851936.1	ENSG00000162892	chr1:205137800 - 205143027	apoptosis;cytokine activity;extracellular region;extracellular space;immune response	Tumor Suppressor
4060	2.86041	LUM	lumican	NM_002345	NP_002336.1	ENSG00000139329	chr12:90022072 - 90026887	collagen binding;collagen fibril organization;extracellular matrix structural constituent;extracellular region;fibrillar collagen;proteinaceous extracellular matrix;visual perception
22974	2.85633	TPX2	TPX2, microtubule-associated, homolog (Xenopus laevis)	NM_012112	NP_036244.2	ENSG00000088325	chr20:29808940 - 29852544	ATP binding;cell proliferation;GTP binding;mitosis;nucleus;protein binding;spindle pole
7296	2.85225	TXNRD1	thioredoxin reductase 1		http://cbio.mskcc.org/Public/products/human_mapped/Mapback_html/.html	http://www.ensembl.org/Homo_sapiens/Search/Summary?species=Homo_sapiens;idx=;q=	chr12:null	cell redox homeostasis;cytoplasm;electron transport;FAD binding;NADP binding;oxidoreductase activity;oxidoreductase activity, acting on NADH or NADPH, disulfide as acceptor;selenium binding;signal transduction;thioredoxin-disulfide reductase activity
28234	2.83688	SLCO1B3	solute carrier organic anion transporter family, member 1B3	NM_019844	NP_062818.1	ENSG00000111700	chr12:20859939 - 20960448	integral to plasma membrane;ion transport;membrane;organic anion transport;organic anion transporter activity;transporter activity
5033	2.83046	P4HA1	procollagen-proline, 2-oxoglutarate 4-dioxygenase (proline 4-hydroxylase), alpha polypeptide I	NM_001017962, NM_000917	NP_001017962.1, NP_000908.2	ENSG00000122884	chr10:74437985 - 74504647	binding;endoplasmic reticulum;iron ion binding;L-ascorbic acid binding;metal ion binding;oxidoreductase activity;oxidoreductase activity, acting on paired donors, with incorporation or reduction of molecular oxygen, 2-oxoglutarate as one donor, and incorporation of one atom each of oxygen into both donors;oxidoreductase activity, acting on single donors with incorporation of molecular oxygen, inc…
3659	2.82965	IRF1	interferon regulatory factor 1	NM_002198	NP_002189.1	ENSG00000125347	chr5:131847541 - 131853069	cell cycle;immune response;negative regulation of progression through cell cycle;nucleus;positive regulation of interleukin-12 biosynthetic process;positive regulation of transcription, DNA-dependent;transcription;transcription factor activity;transcription from RNA polymerase II promoter	Mitelman 2000, Tumor Suppressor
4940	2.82326	OAS3	2'-5'-oligoadenylate synthetase 3, 100kDa	NM_006187	NP_006178.2	ENSG00000111331	chr12:111860718 - 111892161	ATP binding;immune response;microsome;nucleobase, nucleoside, nucleotide and nucleic acid metabolic process;nucleotidyltransferase activity;RNA binding;transferase activity
55353	2.81373	LAPTM4B	lysosomal associated protein transmembrane 4 beta	NM_018407	NP_060877.3	ENSG00000104341	chr8:98857140 - 98932878	integral to membrane;membrane;transport
79669	2.80034	C3orf52	chromosome 3 open reading frame 52	NM_024616	NP_078892.2	ENSG00000114529	chr3:113287944 - 113318183	endoplasmic reticulum;integral to membrane;membrane
7991	2.79877	TUSC3	tumor suppressor candidate 3	NM_178234, NM_006765	NP_839952.1, NP_006756.2	ENSG00000104723	chr8:15442310 - 15659689	dolichyl-diphosphooligosaccharide-protein glycotransferase activity;endoplasmic reticulum;integral to membrane;membrane;mitochondrion;oligosaccharyl transferase complex;protein amino acid N-linked glycosylation via asparagine	Tumor Suppressor
23767	2.79018	FLRT3	fibronectin leucine rich transmembrane protein 3	NM_198391	NP_938205.1	ENSG00000125848	chr20:14254202 - 14256152	biological_process;cell adhesion;integral to plasma membrane;membrane;protein binding, bridging;proteinaceous extracellular matrix;receptor signaling protein activity
5654	2.78242	HTRA1	HtrA serine peptidase 1	NM_002775	NP_002766.1	ENSG00000166033	chr10:124211158 - 124263865	extracellular region;extracellular space;insulin-like growth factor binding;negative regulation of BMP signaling pathway;negative regulation of transforming growth factor beta receptor signaling pathway;peptidase activity;protein binding;proteolysis;regulation of cell growth;serine-type endopeptidase activity	Tumor Suppressor
8974	2.77778	P4HA2	procollagen-proline, 2-oxoglutarate 4-dioxygenase (proline 4-hydroxylase), alpha polypeptide II	NM_004199, NM_001017973	NP_004190.1, NP_001017974.1	ENSG00000072682	chr5:131556601 - 131582218	electron carrier activity;endoplasmic reticulum;iron ion binding;L-ascorbic acid binding;metal ion binding;oxidoreductase activity, acting on paired donors, with incorporation or reduction of molecular oxygen, 2-oxoglutarate as one donor, and incorporation of one atom each of oxygen into both donors;oxidoreductase activity, acting on single donors with incorporation of molecular oxygen, incorpora…
27074	2.77546	LAMP3	lysosomal-associated membrane protein 3	NM_014398	NP_055213.2	ENSG00000078081	chr3:184324562 - 184363137	cell proliferation;integral to membrane;lysosomal membrane;membrane
51088	2.76625	KLHL5	kelch-like 5 (Drosophila)	NM_015990, NM_199039, NM_001007075	NP_057074.3, NP_950240.2, NP_001007076.1	ENSG00000109790	chr4:38740529 - 38799081	actin binding;actin cytoskeleton organization and biogenesis;cytoplasm;cytoskeleton;protein binding
8772	2.75103	FADD	Fas (TNFRSF6)-associated via death domain	NM_003824	NP_003815.1	ENSG00000168040	chr11:69727213 - 69730227	apoptotic program;cell surface receptor linked signal transduction;cytoplasm;death receptor binding;identical protein binding;induction of apoptosis via death domain receptors;positive regulation of I-kappaB kinase/NF-kappaB cascade;regulation of apoptosis;signal transducer activity	TNF_alpha_NF_kB
1890	2.75028	TYMP	endothelial cell growth factor 1 (platelet-derived)	NM_001113756, NM_001953, NM_001113755	NP_001107228.1, NP_001944.1, NP_001107227.1	ENSG00000025708	chr22:49311064 - 49315004	angiogenesis;cell differentiation;cell surface receptor linked signal transduction;cell-cell signaling;chemotaxis;DNA replication;extracellular space;growth factor activity;metabolic process;mitochondrial genome maintenance;multicellular organismal development;platelet-derived growth factor receptor binding;pyrimidine base metabolic process;pyrimidine nucleotide metabolic process;soluble fraction…
3198	2.74048	HOXA1	homeobox A1	NM_005522, NM_153620	NP_005513.1, NP_705873.2	ENSG00000105991	chr7:27100583 - 27102056	anterior/posterior pattern formation;hindbrain development;inner ear morphogenesis;multicellular organismal development;nervous system development;nucleus;regulation of transcription from RNA polymerase II promoter;RNA polymerase II transcription factor activity;sequence-specific DNA binding;transcription factor activity	Oncogene
6678	2.71592	SPARC	secreted protein, acidic, cysteine-rich (osteonectin)	NM_003118	NP_003109.1	ENSG00000113140	chr5:151023324 - 151035942	basement membrane;calcium ion binding;collagen binding;copper ion binding;extracellular region;ossification;transmembrane receptor protein tyrosine kinase signaling pathway	Protein Kinase
8323	2.7027	FZD6	frizzled homolog 6 (Drosophila)	NM_003506	NP_003497.2	ENSG00000164930	chr8:104381511 - 104412913	apical part of cell;establishment of planar polarity;G-protein coupled receptor activity;G-protein coupled receptor protein signaling pathway;inner ear morphogenesis;integral to plasma membrane;membrane;multicellular organismal development;neural tube closure;non-G-protein coupled 7TM receptor activity;receptor activity;Wnt receptor activity;Wnt receptor signaling pathway	Wnt
4061	2.70051	LY6E	lymphocyte antigen 6 complex, locus E	NM_002346, NM_001127213	NP_002337.1, NP_001120685.1	ENSG00000160932	chr8:144173731 - 144174581	cell surface receptor linked signal transduction;defense response;GPI anchor binding;integral to plasma membrane;membrane
1284	2.6824	COL4A2	collagen, type IV, alpha 2	NM_001846	NP_001837.2	http://www.ensembl.org/Homo_sapiens/Search/Summary?species=Homo_sapiens;idx=;q=	chr13:109758251 - 109962539	collagen;collagen type IV;cytoplasm;extracellular matrix organization and biogenesis;extracellular matrix structural constituent;negative regulation of angiogenesis;phosphate transport
6646	2.67881	SOAT1	sterol O-acyltransferase (acyl-Coenzyme A: cholesterol acyltransferase) 1	NM_003101	NP_003092.4	ENSG00000057252	chr1:177538442 - 177589399	acyltransferase activity;cholesterol metabolic process;circulation;endoplasmic reticulum;integral to membrane;lipid metabolic process;membrane;steroid metabolic process;sterol O-acyltransferase activity;transferase activity
55819	2.67308	RNF130	ring finger protein 130	NM_018434	NP_060904.2	ENSG00000113269	chr5:179315259 - 179431308	apoptosis;integral to membrane;membrane;metal ion binding;molecular_function;protein binding;zinc ion binding
4110	2.67308	MAGEA11	melanoma antigen family A, 11	NM_005366, NM_001011544	NP_005357.2, NP_001011544.1	ENSG00000185247	chrX:148575968 - 148579585	nucleus;protein binding
2212	2.67308	FCGR2A	Fc fragment of IgG, low affinity IIa, receptor (CD32)	NM_021642	NP_067674.2	ENSG00000143226	chr1:159741881 - 159754562	IgG binding;immune response;integral to membrane;plasma membrane;receptor activity;receptor signaling protein activity
4103	2.66738	MAGEA4	melanoma antigen family A, 4	NM_002362	NP_002353.3	ENSG00000198681	chrX:150842792 - 150843746	biological_process;cellular_component;molecular_function
55008	2.66738	HERC6	hect domain and RLD 6	NM_017912	NP_060382.3	ENSG00000138642	chr4:89519097 - 89582635	intracellular;ligase activity;protein modification process;ubiquitin cycle;ubiquitin-protein ligase activity
2512	2.66667	FTL	ferritin, light polypeptide	NM_000146	NP_000137.2	ENSG00000087086	chr19:54160576 - 54161804	binding;ferric iron binding;ferritin complex;identical protein binding;iron ion homeostasis;iron ion transport;oxidoreductase activity
285761	2.6441	DCBLD1	discoidin, CUB and LCCL domain containing 1	NM_173674	NP_775945.1	ENSG00000164465	chr6:117910637 - 117997480	cell adhesion;integral to membrane;membrane
4783	2.64061	NFIL3	nuclear factor, interleukin 3 regulated	NM_005384	NP_005375.2	ENSG00000165030	chr9:93211448 - 93212837	immune response;nucleus;protein dimerization activity;regulation of transcription, DNA-dependent;sequence-specific DNA binding;transcription corepressor activity;transcription factor activity;transcription from RNA polymerase II promoter
6659	2.63574	SOX4	SRY (sex determining region Y)-box 4	NM_003107	NP_003098.1	ENSG00000124766	chr6:21702744 - 21704169	exocrine pancreas development;nucleus;regulation of transcription, DNA-dependent;transcription;transcription factor activity
79134	2.63505	TMEM185B	transmembrane protein 185B		http://cbio.mskcc.org/Public/products/human_mapped/Mapback_html/.html	http://www.ensembl.org/Homo_sapiens/Search/Summary?species=Homo_sapiens;idx=;q=	chr2:null	integral to membrane;membrane
79801	2.61438	SHCBP1	SHC SH2-domain binding protein 1	NM_024745	NP_079021.3	ENSG00000171241	chr16:45173141 - 45212772	protein binding;SH2 domain binding
637	2.61165	BID	BH3 interacting domain death agonist	NM_197966, NM_197967	NP_001187.1, NP_932071.1	ENSG00000015475	chr22:16598345 - 16636455	cytoplasm;cytosol;death receptor binding;induction of apoptosis via death domain receptors;membrane fraction;mitochondrion;neuron apoptosis;positive regulation of apoptosis;protein binding;release of cytochrome c from mitochondria
401115	2.60552
22803	2.59808	XRN2	5'-3' exoribonuclease 2	NM_012255	NP_036387.2	ENSG00000088930	chr20:21232036 - 21317976	5'-3' exoribonuclease activity;cell growth;DNA catabolic process, exonucleolytic;DNA recombination;DNA repair;hydrolase activity;intracellular;metal ion binding;microtubule-based process;mRNA processing;nucleic acid binding;nucleolus;nucleus;protein binding;regulation of transcription, DNA-dependent;RNA catabolic process;spermatogenesis;transcription;transcription termination;zinc ion binding
54206	2.59673	ERRFI1	ERBB receptor feedback inhibitor 1	NM_018948	NP_061821.1	ENSG00000116285	chr1:7995856 - 7998266	cytoplasm;protein binding;response to stress;Rho GTPase activator activity	EGFR1, Oncogene
4600	2.58065	MX2	myxovirus (influenza virus) resistance 2 (mouse)	NM_002463	NP_002454.1	ENSG00000183486	chr21:41670703 - 41702030	cytoplasm;defense response;GTP binding;GTPase activity;immune response;nucleotide binding;nucleus;response to virus
6591	2.57666	SNAI2	snail homolog 2 (Drosophila)	NM_003068	NP_003059.1	ENSG00000019549	chr8:49993918 - 49996377	DNA binding;ectoderm and mesoderm interaction;intracellular;metal ion binding;multicellular organismal development;negative regulation of transcription from RNA polymerase II promoter;nucleus;regulation of transcription, DNA-dependent;response to radiation;sensory perception of sound;transcription;zinc ion binding
9319	2.57136	TRIP13	thyroid hormone receptor interactor 13	NM_004237	NP_004228.1	ENSG00000071539	chr5:946113 - 970218	ATP binding;nucleoside-triphosphatase activity;nucleotide binding;nucleus;transcription cofactor activity;transcription from RNA polymerase II promoter
26499	2.5641	PLEK2	pleckstrin 2	NM_016445	NP_057529.1	ENSG00000100558	chr14:66923798 - 66948529	actin cytoskeleton organization and biogenesis;cytoskeleton;intracellular signaling cascade;membrane
231	2.55754	AKR1B1	aldo-keto reductase family 1, member B1 (aldose reductase)	NM_001628	NP_001619.1	ENSG00000085662	chr7:133778019 - 133794354	aldehyde reductase activity;carbohydrate metabolic process;electron carrier activity;extracellular space;oxidoreductase activity;protein binding;response to stress
10437	2.55624	IFI30	interferon, gamma-inducible protein 30	NM_006332	NP_006323.2	ENSG00000105648	chr19:18145651 - 18149721	antigen processing and presentation of exogenous peptide antigen via MHC class II;extracellular region;immune response;lysosome;oxidoreductase activity
23213	2.54907	DKFZp434I0916	sulfatase 1	NM_015170, NM_001128204, NM_001128205, NM_001128206	NP_055985.2, NP_001121676.1, NP_001121677.1, NP_001121678.1	ENSG00000137573	chr8:70715605 - 70734111	apoptosis;arylsulfatase activity;calcium ion binding;cell surface;endoplasmic reticulum;extracellular space;heparan sulfate proteoglycan metabolic process;hydrolase activity;metabolic process
344887	2.54842
3486	2.54777	IGFBP3	insulin-like growth factor binding protein 3	NM_000598, NM_001013398	NP_000589.2, NP_001013416.1	ENSG00000146674	chr7:45920943 - 45927264	extracellular region;insulin-like growth factor binding;metal ion binding;negative regulation of signal transduction;positive regulation of apoptosis;positive regulation of myoblast differentiation;protein tyrosine phosphatase activator activity;regulation of cell growth	Oncogene, Phosphatase
163782	2.54647	KANK4	ankyrin repeat domain 38	NM_181712	NP_859063.3	ENSG00000132854	chr1:62476536 - 62519824
3371	2.53036	TNC	tenascin C (hexabrachion)	NM_002160	NP_002151.2	ENSG00000041982	chr9:116823256 - 116893118	cell adhesion;proteinaceous extracellular matrix;receptor binding;signal transduction
114793	2.51889	FMNL2	formin-like 2	NM_052905	NP_443137.2	ENSG00000157827	chr2:152900363 - 153212665	actin binding;actin cytoskeleton organization and biogenesis;cellular component organization and biogenesis;nucleus;regulation of transcription, DNA-dependent;transcription factor activity
339761	2.51193	CYP27C1	cytochrome P450, family 27, subfamily C, polypeptide 1	NM_001001665	NP_001001665.3	ENSG00000186684	chr2:127661316 - 127677595	electron transport;heme binding;iron ion binding;membrane;metal ion binding;monooxygenase activity
23586	2.50878	DDX58	DEAD (Asp-Glu-Ala-Asp) box polypeptide 58	NM_014314	NP_055129.2	ENSG00000107201	chr9:32447119 - 32516164	ATP binding;ATP-dependent helicase activity;hydrolase activity;innate immune response;nucleoside-triphosphatase activity;nucleotide binding;protein binding;response to virus;RNA binding
9928	2.50438	KIF14	kinesin family member 14	NM_014875	NP_055690.1	ENSG00000118193	chr1:198789138 - 198854474	ATP binding;microtubule;microtubule associated complex;microtubule motor activity;microtubule-based movement;nucleotide binding
26585	2.50125	GREM1	gremlin 1, cysteine knot superfamily, homolog (Xenopus laevis)	NM_013372	NP_037504.1	ENSG00000166923	chr15:30810183 - 30810738	cytokine activity;extracellular space;multicellular organismal development;nervous system development;protein binding
9562	2.49626	MINPP1	multiple inositol polyphosphate histidine phosphatase, 1	NM_004897	NP_004888.2	ENSG00000107789	chr10:89254652 - 89302215	acid phosphatase activity;bone mineralization;endoplasmic reticulum;hydrolase activity;multiple inositol-polyphosphate phosphatase activity;phosphohistidine phosphatase activity;polyphosphate metabolic process	Phosphatase
113452	2.49563	TMEM54	transmembrane protein 54	NM_033504	NP_277039.1	ENSG00000121900	chr1:33132992 - 33139426	biological_process;cellular_component;integral to membrane;membrane;molecular_function
387914	2.49128	SHISA2	transmembrane protein 46	NM_001007538	NP_001007539.1	ENSG00000180730	chr13:25518650 - 25523113	integral to membrane;membrane
991	2.48818	CDC20	cell division cycle 20 homolog (S. cerevisiae)	NM_001255	NP_001246.2	ENSG00000117399	chr1:43597473 - 43601387	cell cycle;cell division;mitosis;protein binding;regulation of progression through cell cycle;spindle;ubiquitin cycle;ubiquitin-dependent protein catabolic process
94234	2.47097	FOXQ1	forkhead box Q1	NM_033260	NP_150285.3	ENSG00000164379	chr6:1257939 - 1259151	hair follicle morphogenesis;nucleus;regulation of transcription, DNA-dependent;sequence-specific DNA binding;transcription;transcription factor activity
3620	2.46366	INDO	indoleamine-pyrrole 2,3 dioxygenase	NM_002164	NP_002155.1	ENSG00000131203	chr8:39890598 - 39904861	electron carrier activity;heme binding;immune response;indoleamine-pyrrole 2,3-dioxygenase activity;iron ion binding;metal ion binding;pregnancy;tryptophan catabolic process to kynurenine
25907	2.45761	TMEM158	transmembrane protein 158	NM_015444	NP_056259.2	http://www.ensembl.org/Homo_sapiens/Search/Summary?species=Homo_sapiens;idx=;q=	chr3:45241620 - 45242523
3430	2.457	IFI35	interferon-induced protein 35	NM_005533	NP_005524.1	ENSG00000068079	chr17:38412490 - 38419842	immune response;nucleus;protein binding;response to virus
3655	2.43902	ITGA6	integrin, alpha 6	NM_001079818, NM_000210	NP_001073286.1, NP_000201.2	ENSG00000091409	chr2:173000762 - 173077226	calcium ion binding;cell adhesion;cell-matrix adhesion;cell-substrate junction assembly;integral to membrane;integrin complex;integrin-mediated signaling pathway;membrane;protein binding;receptor activity	Alpha6Beta4 Integrin, Stability
6790	2.43546	AURKA	aurora kinase A	NM_003600	NP_940839.1	ENSG00000087586	chr20:54378620 - 54396660	ATP binding;kinase activity;mitosis;mitotic cell cycle;nucleotide binding;nucleus;phosphoinositide-mediated signaling;protein amino acid phosphorylation;protein binding;protein kinase activity;protein serine/threonine kinase activity;regulation of protein stability;spindle;spindle organization and biogenesis;transferase activity;ubiquitin protein ligase binding
440275	2.43309	EIF2AK4	eukaryotic translation initiation factor 2 alpha kinase 4	NM_001013703	NP_001013725.2	ENSG00000128829	chr15:38013688 - 38114577	aminoacyl-tRNA ligase activity;ATP binding;cytosolic ribosome (sensu Eukaryota);eukaryotic translation initiation factor 2alpha kinase activity;intracellular;nucleotide binding;protein amino acid phosphorylation;protein modification process;regulation of translational initiation;small conjugating protein ligase activity;transferase activity;tRNA aminoacylation for protein translation;ubiquitin cy…
6351	2.43191	CCL4	chemokine (C-C motif) ligand 4	NM_002984	NP_002975.1	ENSG00000129277	chr17:31455411 - 31456818	cell adhesion;cell motility;cell-cell signaling;chemokine activity;chemotaxis;establishment and/or maintenance of cell polarity;extracellular region;extracellular space;immune response;inflammatory response;receptor signaling protein tyrosine kinase activity;response to virus;signal transduction;viral genome replication	Protein Kinase
2201	2.43191	FBN2	fibrillin 2 (congenital contractural arachnodactyly)	NM_001999	NP_001990.2	ENSG00000138829	chr5:127623045 - 127901195	anatomical structure morphogenesis;calcium ion binding;embryonic limb morphogenesis;extracellular matrix structural constituent;homophilic cell adhesion;membrane;proteinaceous extracellular matrix
132299	2.42601	OCIAD2	OCIA domain containing 2	NM_001014446, NM_152398	NP_001014446.1, NP_689611.1	ENSG00000145247	chr4:48582257 - 48601323
10951	2.42424	CBX1	chromobox homolog 1 (HP1 beta homolog Drosophila )	NM_006807, NM_001127228	NP_006798.1, NP_001120700.1	ENSG00000108468	chr17:43503795 - 43509365	centric heterochromatin;chromatin;chromatin assembly or disassembly;chromatin binding;female pronucleus;identical protein binding;male pronucleus;nuclear heterochromatin;nucleoplasm;nucleus;polytene chromosome chromocenter	Stability
83666	2.42014	PARP9	poly (ADP-ribose) polymerase family, member 9	NM_031458	NP_113646.1	ENSG00000138496	chr3:123729900 - 123761157	cell migration;molecular_function;NAD+ ADP-ribosyltransferase activity;nucleus;protein amino acid ADP-ribosylation;transferase activity
3675	2.42014	ITGA3	integrin, alpha 3 (antigen CD49C, alpha 3 subunit of VLA-3 receptor)	NM_002204, NM_005501	NP_002195.1, NP_005492.1	ENSG00000005884	chr17:45488802 - 45521628	basolateral plasma membrane;calcium ion binding;cell adhesion;cell-matrix adhesion;integral to membrane;integrin complex;integrin-mediated signaling pathway;membrane;memory;neuron migration;protein binding;receptor activity;synaptosome
5699	2.41663	PSMB10	proteasome (prosome, macropain) subunit, beta type, 10	NM_002801	NP_002792.1	ENSG00000141086	chr16:66525963 - 66528153	cytosol;humoral immune response;proteasome core complex (sensu Eukaryota);proteolysis;threonine endopeptidase activity;ubiquitin-dependent protein catabolic process
84848	2.41604
871	2.41255	SERPINH1	serpin peptidase inhibitor, clade H (heat shock protein 47), member 1, (collagen binding protein 1)	NM_001235	NP_001226.2	ENSG00000149257	chr11:74955042 - 74960776	collagen binding;endoplasmic reticulum;ER-Golgi intermediate compartment;protein folding;response to unfolded protein;serine-type endopeptidase inhibitor activity;unfolded protein binding
10630	2.39693	PDPN	podoplanin	NM_001006625, NM_006474	NP_001006626.1, NP_001006625.1	ENSG00000162493	chr1:13782887 - 13814993	amino acid transport;amino acid transporter activity;cell morphogenesis;filopodium;folic acid transport;folic acid transporter activity;integral to membrane;integral to plasma membrane;lamellipodium;lung development;lymphangiogenesis;multicellular organismal development;plasma membrane;positive regulation of cell motility;regulation of cell shape;ruffle;water channel activity;water transport
113130	2.38777	CDCA5	cell division cycle associated 5	NM_080668	NP_542399.1	ENSG00000146670	chr11:64603154 - 64608026	cell cycle;cell division;chromatin binding;cohesin complex;cytoplasm;G1/S transition of mitotic cell cycle;mitosis;mitotic chromosome condensation;mitotic metaphase plate congression;nucleus;protein binding
10384	2.38607	BTN3A3	butyrophilin, subfamily 3, member A3	NM_006994	NP_932078.1	ENSG00000111801	chr6:26551781 - 26560618	integral to membrane;membrane
81831	2.3855	NETO2	neuropilin (NRP) and tolloid (TLL)-like 2	NM_018092	NP_060562.3	ENSG00000171208	chr16:45674632 - 45735024	integral to membrane;membrane;receptor activity
25798	2.36967	BRI3	brain protein I3	NM_015379	NP_056194.1	ENSG00000164713	chr7:97749043 - 97758491	integral to membrane;membrane
88745	2.36463	C6orf153	chromosome 6 open reading frame 153	NM_033112	NP_149103.1	ENSG00000124541	chr6:43097370 - 43104944
92370	2.36239	ACPL2	acid phosphatase-like 2	NM_001037172	NP_689495.1	ENSG00000155893	chr3:142461707 - 142494737	acid phosphatase activity
9833	2.36128	MELK	maternal embryonic leucine zipper kinase	NM_014791	NP_055606.1	ENSG00000165304	chr9:36571678 - 36667334	ATP binding;nucleotide binding;protein amino acid phosphorylation;protein serine/threonine kinase activity;transferase activity
1289	2.36072	COL5A1	collagen, type V, alpha 1	NM_000093	NP_000084.3	ENSG00000130635	chr9:136673854 - 136873970	cell adhesion;collagen;collagen type V;cytoplasm;extracellular matrix structural constituent;heparin binding;phosphate transport
23597	2.36072	ACOT9	acyl-CoA thioesterase 9	NM_001037171, NM_001033583	NP_001032248.1, NP_001028755.2	ENSG00000123130	chrX:23631931 - 23671182	acetyl-CoA hydrolase activity;acyl-CoA metabolic process;hydrolase activity;mitochondrion;protein binding;serine esterase activity
7037	2.36016	TFRC	transferrin receptor (p90, CD71)	NM_001128148, NM_003234	NP_001121620.1, NP_003225.2	ENSG00000072274	chr3:197263209 - 197288367	cytoplasmic membrane-bound vesicle;endocytosis;endosome;extracellular region;integral to plasma membrane;iron ion homeostasis;iron ion transport;perinuclear region of cytoplasm;plasma membrane;receptor activity;transferrin receptor activity	Futreal et al 2004, Translocation
51514	2.35128	DTL	denticleless homolog (Drosophila)	NM_016448	NP_057532.2	ENSG00000143476	chr1:210275855 - 210342905	DNA replication;nucleus;protein binding;response to DNA damage stimulus;ubiquitin cycle
1019	2.35073	CDK4	cyclin-dependent kinase 4	NM_000075	NP_000066.1	ENSG00000135446	chr12:56428574 - 56431767	ATP binding;cell cycle;cell division;cell proliferation;cyclin-dependent protein kinase activity;G1/S transition of mitotic cell cycle;nucleotide binding;nucleus;protein amino acid phosphorylation;protein binding;protein kinase activity;regulation of progression through cell cycle;transferase activity	TGFBR, Futreal et al 2004, Hahn and Weinberg 2002, Vogelstein and Kinzler 2004, Protein Kinase, Missense mutation
5538	2.34467	PPT1	palmitoyl-protein thioesterase 1 (ceroid-lipofuscinosis, neuronal 1, infantile)	NM_000310	NP_000301.1	ENSG00000131238	chr1:40312319 - 40335497	axon;brain development;cofactor metabolic process;cofactor transport;cytosol;DNA fragmentation during apoptosis;extracellular region;Golgi apparatus;hydrolase activity;lipid catabolic process;lipid raft;lipid raft organization and biogenesis;lysosomal lumen acidification;lysosome;membrane fraction;negative regulation of cell growth;negative regulation of neuron apoptosis;nervous system developmen…
646	2.34082	BNC1	basonuclin 1	NM_001717	NP_001708.3	ENSG00000169594	chr15:81717197 - 81744384	epidermis development;intracellular;metal ion binding;nucleic acid binding;nucleus;positive regulation of cell proliferation;regulation of transcription, DNA-dependent;transcription;transcription factor activity;zinc ion binding
90	2.33263	ACVR1	activin A receptor, type I	NM_001105	NP_001104537.1	ENSG00000115170	chr2:158302288 - 158364251	activin binding;activin receptor activity, type I;activin receptor complex;acute inflammatory response;apical part of cell;ATP binding;determination of left/right symmetry;follistatin binding;G1/S transition of mitotic cell cycle;gastrulation;germ cell development;heart development;in utero embryonic development;magnesium ion binding;manganese ion binding;membrane;mesoderm formation;negative regu…
10866	2.33209	HCP5	HLA complex P5	NM_006674	NP_006665.2	ENSG00000198559	chr6:31539424 - 31539823	cellular_component;defense response
51253	2.331	MRPL37	mitochondrial ribosomal protein L37	NM_016491	NP_057575.2	ENSG00000116221	chr1:54438504 - 54456510	mitochondrial ribosome;mitochondrion;ribonucleoprotein complex;structural constituent of ribosome;translation;translation regulator activity
246777	2.32829	SPESP1	sperm equatorial segment protein 1	NM_145658	NP_663633.1	ENSG00000175374	chr15:67010046 - 67025980	multicellular organismal development
4521	2.32234	NUDT1	nudix (nucleoside diphosphate linked moiety X)-type motif 1	NM_198954	NP_945191.1	ENSG00000106268	chr7:2249152 - 2257162	8-oxo-7,8-dihydroguanine triphosphatase activity;dGTP catabolic process;DNA repair;GTPase activity;hydrolase activity;protein binding;response to oxidative stress
118430	2.32019	MUCL1	-	NM_058173	NP_477521.1	ENSG00000172551	chr12:53534633 - 53538293
7837	2.31965	PXDN	peroxidasin homolog (Drosophila)	NM_012293	NP_036425.1	ENSG00000130508	chr2:1616982 - 1727234	immune response;interleukin-1 receptor antagonist activity;metal ion binding;peroxidase activity;protein binding
6890	2.31214	TAP1	transporter 1, ATP-binding cassette, sub-family B (MDR/TAP)	NM_000593	NP_000584.2	ENSG00000168394	chr6:32921333 - 32929571	ATP binding;ATPase activity;ATPase activity, coupled to transmembrane movement of substances;defense response;endoplasmic reticulum;immune response;integral to membrane;membrane;nucleotide binding;oligopeptide transport;oligopeptide transporter activity;protein binding;protein heterodimerization activity;protein transport;transporter activity
9582	2.31	APOBEC3B	apolipoprotein B mRNA editing enzyme, catalytic polypeptide-like 3B	NM_004900	NP_004891.3	ENSG00000179750	chr22:37708404 - 37718396	hydrolase activity;hydrolase activity, acting on carbon-nitrogen (but not peptide) bonds, in cyclic amidines;zinc ion binding
10797	2.30681	MTHFD2	methylenetetrahydrofolate dehydrogenase (NADP+ dependent) 2, methenyltetrahydrofolate cyclohydrolase	NM_006636	NP_006627.2	ENSG00000065911	chr2:74279276 - 74294877	folic acid and derivative biosynthetic process;hydrolase activity;magnesium ion binding;methenyltetrahydrofolate cyclohydrolase activity;methylenetetrahydrofolate dehydrogenase (NAD+) activity;methylenetetrahydrofolate dehydrogenase (NADP+) activity;mitochondrion;one-carbon compound metabolic process;oxidoreductase activity;phosphate binding;tetrahydrofolate metabolic process
5352	2.29779	PLOD2	procollagen-lysine, 2-oxoglutarate 5-dioxygenase 2	NM_000935, NM_182943	NP_000926.2, NP_891988.1	ENSG00000152952	chr3:147271193 - 147361466	endoplasmic reticulum;iron ion binding;L-ascorbic acid binding;membrane;metal ion binding;oxidoreductase activity;oxidoreductase activity, acting on single donors with incorporation of molecular oxygen, incorporation of two atoms of oxygen;procollagen-lysine 5-dioxygenase activity;protein binding;protein metabolic process;protein modification process	Stability
25975	2.29568	EGFL6	EGF-like-domain, multiple 6	NM_015507	NP_056322.2	ENSG00000198759	chrX:13497901 - 13561135	calcium ion binding;cell cycle;extracellular space;integrin binding;membrane
10112	2.29253	KIF20A	kinesin family member 20A	NM_005733	NP_005724.1	ENSG00000112984	chr5:137543268 - 137551001	ATP binding;Golgi apparatus;microtubule;microtubule associated complex;microtubule motor activity;microtubule-based movement;nucleotide binding;protein transport;transporter activity;vesicle-mediated transport
8743	2.29253	TNFSF10	tumor necrosis factor (ligand) superfamily, member 10	NM_003810	NP_003801.1	ENSG00000121858	chr3:173706975 - 173723868	apoptosis;cell-cell signaling;cytokine activity;extracellular space;immune response;induction of apoptosis;integral to plasma membrane;membrane;metal ion binding;positive regulation of I-kappaB kinase/NF-kappaB cascade;signal transducer activity;signal transduction;soluble fraction;tumor necrosis factor receptor binding;zinc ion binding	Tumor Suppressor
7345	2.29095	UCHL1	ubiquitin carboxyl-terminal esterase L1 (ubiquitin thiolesterase)	NM_004181	NP_004172.2	ENSG00000154277	chr4:40953750 - 40964847	cysteine-type endopeptidase activity;cytoplasm;intracellular;ligase activity;omega peptidase activity;protein binding;protein deubiquitination;ubiquitin binding;ubiquitin thiolesterase activity;ubiquitin-dependent protein catabolic process
629	2.29095	CFB	complement factor B	NM_001710	NP_001701.2	ENSG00000166285	chr6:32021977 - 32027786	alternative-complement-pathway C3/C5 convertase activity;complement activation;complement activation, alternative pathway;complement binding;extracellular region;peptidase activity;proteolysis;serine-type endopeptidase activity
9388	2.28938	LIPG	lipase, endothelial	NM_006033	NP_006024.1	ENSG00000101670	chr18:45342676 - 45370890	heparin binding;hydrolase activity;lipid catabolic process;lipoprotein lipase activity;phospholipase A1 activity;protein binding;triacylglycerol lipase activity
3664	2.28885	IRF6	interferon regulatory factor 6	NM_006147	NP_006138.1	ENSG00000117595	chr1:208028387 - 208041381	intracellular;nucleus;regulation of transcription, DNA-dependent;transcription;transcription factor activity
242	2.2805	ALOX12B	arachidonate 12-lipoxygenase, 12R type	NM_001139	NP_001130.1	ENSG00000179477	chr17:7916813 - 7931485	arachidonate 12-lipoxygenase activity;electron transport;epidermis development;iron ion binding;leukotriene biosynthetic process;lipid metabolic process;lipoxygenase activity;metal ion binding;oxidoreductase activity
8942	2.27894	KYNU	kynureninase (L-kynurenine hydrolase)	NM_003937, NM_001032998	NP_003928.1, NP_001028170.1	ENSG00000115919	chr2:143359406 - 143516211	cytoplasm;hydrolase activity;kynureninase activity;metabolic process;NAD biosynthetic process;peptidase activity;pyridoxal phosphate binding;transaminase activity;tryptophan catabolic process
55248	2.2779	TMEM206	chromosome 1 open reading frame 75	NM_018252	NP_060722.2	ENSG00000065600	chr1:210605179 - 210654722	integral to membrane;membrane
151963	2.27739	C3orf59	chromosome 3 open reading frame 59	NM_178496	NP_848591.2	ENSG00000180611	chr3:193998868 - 194118317
51056	2.27324	LAP3	leucine aminopeptidase 3	NM_015907	NP_056991.2	ENSG00000002549	chr4:17188186 - 17218310	cytoplasm;intracellular;leucyl aminopeptidase activity;magnesium ion binding;manganese ion binding;mitochondrion;peptidase activity;prolyl aminopeptidase activity;protein metabolic process;proteolysis;zinc ion binding
54865	2.2686	GPATCH4	G patch domain containing 4	NM_182679, NM_015590	NP_872620.1, NP_056405.2	ENSG00000160818	chr1:154831628 - 154835462	intracellular;nucleic acid binding
81034	2.26809	SLC25A32	solute carrier family 25, member 32	NM_030780	NP_110407.2	ENSG00000164933	chr8:104481814 - 104496341	binding;folic acid transport;folic acid transporter activity;integral to membrane;membrane;mitochondrial inner membrane;mitochondrion;transport;transporter activity
144193	2.26655	AMDHD1	amidohydrolase domain containing 1	NM_152435	NP_689648.2	ENSG00000139344	chr12:94861307 - 94885752	cytoplasm;histidine catabolic process to glutamate and formamide;histidine metabolic process;hydrolase activity;imidazolonepropionase activity
8836	2.26552	GGH	gamma-glutamyl hydrolase (conjugase, folylpolygammaglutamyl hydrolase)	NM_003878	NP_003869.1	ENSG00000137563	chr8:64090444 - 64113881	exopeptidase activity;gamma-glutamyl hydrolase activity;glutamine metabolic process;hydrolase activity;lysosome
3134	2.26398	HLA-F	major histocompatibility complex, class I, F	NM_001098478, NM_001098479, NM_018950	NP_001091948.1, NP_001091949.1, NP_061823.2	ENSG00000137403	chr6:29799219 - 29802931	antigen processing and presentation;antigen processing and presentation of peptide antigen via MHC class I;immune response;integral to membrane;membrane;MHC class I protein complex;MHC class I receptor activity
57085	2.26398	AGTRAP	angiotensin II receptor-associated protein	NM_001040197, NM_001040195, NM_020350, NM_001040194, NM_001040196	NP_001035287.1, NP_001035285.1, NP_065083.3, NP_001035284.1, NP_001035286.1	ENSG00000177674	chr1:11718852 - 11732836	endoplasmic reticulum;integral to membrane;membrane
10544	2.26142	PROCR	protein C receptor, endothelial (EPCR)	NM_006404	NP_006395.2	ENSG00000101000	chr20:33223618 - 33228277	blood coagulation;centrosome;inflammatory response;integral to plasma membrane;membrane;receptor activity
65108	2.25734	MARCKSL1	MARCKS-like 1	NM_023009	NP_075385.1	ENSG00000175130	chr1:32572784 - 32574221	calmodulin binding;plasma membrane
54704	2.25479	PDP1	protein phosphatase 2C, magnesium-dependent, catalytic subunit	NM_018444	NP_060914.2	ENSG00000164951	chr8:95003463 - 95005077	calcium ion binding;catalytic activity;hydrolase activity;magnesium ion binding;mitochondrion;protein amino acid dephosphorylation;protein phosphatase type 2C activity;protein serine/threonine phosphatase complex;[pyruvate dehydrogenase (lipoamide)] phosphatase activity	Phosphatase
26270	2.25276	FBXO6	F-box protein 6	NM_018438	NP_060908.1	ENSG00000116663	chr1:11651302 - 11656495	protein binding;protein catabolic process;proteolysis;ubiquitin cycle;ubiquitin-protein ligase activity
153572	2.25124	IRX2	iroquois homeobox protein 2	NM_033267	NP_150366.1	ENSG00000170561	chr5:2800677 - 2804527	nucleus;regulation of transcription, DNA-dependent;sequence-specific DNA binding;transcription factor activity
115019	2.24972	SLC26A9	solute carrier family 26, member 9	NM_052934	NP_443166.1	ENSG00000174502	chr1:204150642 - 204171571	integral to membrane;membrane;sulfate porter activity;sulfate transport;transport;transporter activity
4938	2.24669	OAS1	2',5'-oligoadenylate synthetase 1, 40/46kDa	NM_001032409, NM_002534, NM_016816	NP_001027581.1, NP_002525.2, NP_058132.2	ENSG00000089127	chr12:111829227 - 111841881	ATP binding;cytoplasm;immune response;nucleobase, nucleoside, nucleotide and nucleic acid metabolic process;nucleotidyltransferase activity;response to virus;RNA binding;transferase activity
84275	2.24568	SLC25A33	solute carrier family 25, member 33	NM_032315	NP_115691.1	ENSG00000171612	chr1:9522337 - 9565146	binding;integral to membrane;membrane;mitochondrial inner membrane;transport
6648	2.24417	SOD2	superoxide dismutase 2, mitochondrial	NM_000636, NM_001024466	NP_001019636.1, NP_001019637.1	ENSG00000112096	chr6:160023514 - 160034189	age-dependent response to reactive oxygen species;manganese ion binding;manganese superoxide dismutase activity;metal ion binding;mitochondrial inner membrane;mitochondrion;oxidoreductase activity;regulation of transcription from RNA polymerase II promoter;response to oxidative stress;response to superoxide;superoxide dismutase activity;superoxide metabolic process	Tumor Suppressor
51296	2.24366	SLC15A3	solute carrier family 15, member 3	NM_016582	NP_057666.1	ENSG00000110446	chr11:60461266 - 60475599	membrane;oligopeptide transport;transporter activity
6520	2.22866	SLC3A2	solute carrier family 3 (activators of dibasic and neutral amino acid transport), member 2	NM_001012663, NM_001012664	NP_001012681.1, NP_001013269.1	ENSG00000168003	chr11:62380317 - 62412741	amino acid transport;amino acid transporter activity;calcium ion transport;calcium:sodium antiporter activity;carbohydrate metabolic process;catalytic activity;cation binding;cell growth;cell surface;integral to membrane;membrane;protein binding;transport;tryptophan transport
83877	2.22519	TM2D2	TM2 domain containing 2	NM_078473, NM_001024381	NP_510882.1, NP_114146.3	ENSG00000169490	chr8:38968007 - 38973115
64946	2.22321	CENPH	centromere protein H	NM_022909	NP_075060.1	ENSG00000153044	chr5:68521217 - 68541382	chromosome;kinetochore;kinetochore binding;kinetochore organization and biogenesis;nucleus;protein binding
84955	2.22272	NUDCD1	NudC domain containing 1	NM_001128211, NM_032869	NP_001121683.1, NP_116258.2	ENSG00000120526	chr8:110324413 - 110415415
7168	2.22124	TPM1	tropomyosin 1 (alpha)	NM_001018006, NM_001018004, NM_000366, NM_001018007, NM_001018020, NM_001018005, NM_001018008	NP_001018006.1, NP_001018004.1, NP_000357.3, NP_001018007.1, NP_001018020.1, NP_001018005.1, NP_001018008.1	ENSG00000140416	chr15:61122081 - 61150424	actin binding;cell motility;cytoskeleton;muscle thin filament tropomyosin;regulation of heart contraction;regulation of muscle contraction;structural constituent of cytoskeleton;structural constituent of muscle	Stability, Tumor Suppressor
55700	2.22074	MAP7D1	MAP7 domain containing 1	NM_018067	NP_060537.3	ENSG00000116871	chr1:36394605 - 36418446
7107	2.22025	GPR137B	G protein-coupled receptor 137B	NM_003272	NP_003263.1	ENSG00000077585	chr1:234372545 - 234438081	integral to plasma membrane;membrane;membrane fraction;receptor activity
9891	2.21533	NUAK1	NUAK family, SNF1-like kinase, 1	NM_014840	NP_055655.1	ENSG00000074590	chr12:104984709 - 105056561	ATP binding;magnesium ion binding;nucleotide binding;protein amino acid phosphorylation;protein binding;protein serine/threonine kinase activity;transferase activity
200933	2.21435	FBXO45	F-box protein 45	NM_001105573	NP_001099043.1	ENSG00000174013	chr3:197780252 - 197795586
55144	2.2119	LRRC8D	leucine rich repeat containing 8 family, member D	NM_018103	NP_060573.2	ENSG00000171492	chr1:90171215 - 90173792	integral to membrane;membrane;protein binding
89958	2.20946	C9orf140	chromosome 9 open reading frame 140	NM_178448	NP_848543.2	ENSG00000186193	chr9:139078931 - 139084718
8900	2.20799	CCNA1	cyclin A1	NM_001111045, NM_001111046, NM_003914	NP_001104515.1, NP_001104516.1, NP_001104517.1	ENSG00000133101	chr13:35904758 - 35914802	cell cycle;cell division;cytosol;male meiosis I;meiosis;microtubule cytoskeleton;mitosis;nucleus;protein binding;regulation of cyclin-dependent protein kinase activity;regulation of progression through cell cycle;spermatogenesis	Protein Kinase
1033	2.20653	CDKN3	cyclin-dependent kinase inhibitor 3 (CDK2-associated dual specificity phosphatase)	NM_005192	NP_005183.2	ENSG00000100526	chr14:53933536 - 53956546	cell cycle;cell cycle arrest;dephosphorylation;G1/S transition of mitotic cell cycle;hydrolase activity;negative regulation of cell proliferation;protein binding;protein tyrosine phosphatase activity;protein tyrosine/serine/threonine phosphatase activity;regulation of cyclin-dependent protein kinase activity	Phosphatase, Protein Kinase
11098	2.20556	PRSS23	protease, serine, 23	NM_007173	NP_009104.1	ENSG00000150687	chr11:86196333 - 86197485	nucleus;peptidase activity;proteolysis;serine-type endopeptidase activity
54739	2.20459	XAF1	-	NM_017523, NM_199139	NP_059993.2, NP_954590.1	ENSG00000132530	chr17:6600121 - 6617212	zinc ion binding
84856	2.2041
8607	2.2007	RUVBL1	RuvB-like 1 (E. coli)	NM_003707	NP_003698.1	ENSG00000175792	chr3:129282782 - 129325257	ATP binding;ATPase activity;cell cycle;cell division;chromatin modification;DNA helicase activity;DNA recombination;hydrolase activity;mitosis;NuA4 histone acetyltransferase complex;nucleoside-triphosphatase activity;nucleotide binding;nucleus;protein binding;regulation of cell growth;regulation of transcription from RNA polymerase II promoter;spermatogenesis;transcription	Wnt
26586	2.19106	CKAP2	cytoskeleton associated protein 2	NM_018204, NM_001098525	NP_060674.3, NP_001091995.1	ENSG00000136108	chr13:51927692 - 51947277	apoptosis;cell cycle;microtubule
51734	2.18771	SEPX1	selenoprotein X, 1	NM_016332	NP_057416.1	http://www.ensembl.org/Homo_sapiens/Search/Summary?species=Homo_sapiens;idx=;q=	chr16:1929113 - 1933158	cellular_component;cytoplasm;metal ion binding;nucleus;oxidoreductase activity;protein repair;protein-methionine-R-oxide reductase activity;protein-methionine-S-oxide reductase activity;selenium binding;zinc ion binding
55612	2.18723	FERMT1	chromosome 20 open reading frame 42	NM_017671	NP_060141.3	ENSG00000101311	chr20:6005819 - 6048201
4922	2.18103	NTS	neurotensin	NM_006183	NP_006174.1	ENSG00000133636	chr12:84792312 - 84800284	extracellular region;neuropeptide hormone activity;regulation of blood vessel size;signal transduction;soluble fraction
60673	2.17675	C12orf44	chromosome 12 open reading frame 44	NM_001098673	NP_068753.2	ENSG00000123395	chr12:50753701 - 50757241
5738	2.17581	PTGFRN	prostaglandin F2 receptor negative regulator	NM_020440	NP_065173.2	ENSG00000134247	chr1:117254348 - 117331112	endoplasmic reticulum;integral to membrane;membrane;negative regulation of protein biosynthetic process;protein binding
7424	2.17581	VEGFC	vascular endothelial growth factor C	NM_005429	NP_005420.1	ENSG00000150630	chr4:177842070 - 177950459	angiogenesis;cell differentiation;cell proliferation;growth factor activity;membrane;morphogenesis of embryonic epithelium;multicellular organismal development;organ morphogenesis;positive regulation of cell proliferation;regulation of progression through cell cycle;signal transduction;substrate-bound cell migration	Oncogene
4277	2.17155	MICB	MHC class I polypeptide-related sequence B	NM_005931	NP_005922.2	ENSG00000137315	chr6:31573949 - 31585665	antigen processing and presentation;cell recognition;cellular defense response;immune response;integral to membrane;membrane;MHC class I protein complex;protein binding;response to stress
11031	2.17014	RAB31	RAB31, member RAS oncogene family	NM_006868	NP_006859.2	ENSG00000168461	chr18:9698402 - 9849322	GTP binding;GTPase activity;membrane;nucleotide binding;protein transport;small GTPase mediated signal transduction	Oncogene
4436	2.1692	MSH2	mutS homolog 2, colon cancer, nonpolyposis type 1 (E. coli)	NM_000251	NP_000242.1	ENSG00000095002	chr2:47483834 - 47563592	ADP binding;apoptosis;ATP binding;ATPase activity;B cell differentiation;B cell mediated immunity;base-excision repair;cell cycle;cell cycle arrest;cell motility;centromeric DNA binding;damaged DNA binding;determination of adult life span;dinucleotide repeat insertion binding;four-way junction DNA binding;guanine/thymine mispair binding;hypoxanthine phosphoribosyltransferase activity;in utero emb…	Futreal et al 2004, Vogelstein and Kinzler 2004, Stability, Tumor Suppressor, Frameshift mutation, Large deletion, Missense mutation, Nonsense mutation, Splicing mutation
28989	2.16732	METTL11A	chromosome 9 open reading frame 32	NM_014064	NP_054783.2	ENSG00000148335	chr9:131434803 - 131437564	protein binding
7153	2.16497	TOP2A	topoisomerase (DNA) II alpha 170kDa	NM_001067	NP_001058.2	http://www.ensembl.org/Homo_sapiens/Search/Summary?species=Homo_sapiens;idx=;q=	chr17:35799296 - 35827569	apoptotic chromosome condensation;ATP binding;centriole;chromatin binding;chromosome;chromosome segregation;DNA ligation;DNA repair;DNA replication;DNA topoisomerase (ATP-hydrolyzing) activity;DNA topoisomerase complex (ATP-hydrolyzing);DNA topological change;DNA-dependent ATPase activity;drug binding;histone deacetylase binding;nucleolus;nucleoplasm;nucleotide binding;nucleus;phosphoinositide-me…
10954	2.1631	PDIA5	protein disulfide isomerase family A, member 5	NM_006810	NP_006801.1	ENSG00000065485	chr3:124268701 - 124363497	cell redox homeostasis;electron transport;endoplasmic reticulum;endoplasmic reticulum lumen;isomerase activity;oxidoreductase activity;protein disulfide isomerase activity;protein folding;response to stress
4052	2.16029	LTBP1	latent transforming growth factor beta binding protein 1	NM_000627, NM_206943	NP_000618.2, NP_996826.1	ENSG00000049323	chr2:33025895 - 33477116	biological_process;calcium ion binding;growth factor binding;proteinaceous extracellular matrix;transforming growth factor beta receptor activity
133957	2.15285	CCDC127	coiled-coil domain containing 127	NM_145265	NP_660308.1	ENSG00000164366	chr5:258411 - 269964
252839	2.15239	TMEM9	transmembrane protein 9	NM_016456	NP_057540.1	ENSG00000116857	chr1:199371413 - 199389674	biological_process;integral to membrane;late endosome;lysosome;membrane;molecular_function;transport
9516	2.15008	LITAF	lipopolysaccharide-induced TNF factor	NM_004862	NP_004853.2	ENSG00000189067	chr16:11550993 - 11558087	apoptosis;positive regulation of I-kappaB kinase/NF-kappaB cascade;protein binding;regulation of transcription from RNA polymerase II promoter;RNA polymerase II transcription factor activity;signal transducer activity;transcription
51474	2.15008	LIMA1	LIM domain and actin binding 1	NM_001113546, NM_016357, NM_001113547	NP_001107018.1, NP_057441.1, NP_001107019.1	ENSG00000050405	chr12:48857113 - 48928801	actin cytoskeleton;actin filament binding;actin filament bundle formation;actin monomer binding;focal adhesion;metal ion binding;negative regulation of actin filament depolymerization;ruffle organization and biogenesis;stress fiber;zinc ion binding
286343	2.14823	C9orf150	chromosome 9 open reading frame 150	NM_203403	NP_981948.1	ENSG00000153714	chr9:12765714 - 12811759
3790	2.14454	KCNS3	potassium voltage-gated channel, delayed-rectifier, subfamily S, member 3	NM_002252	NP_002243.3	ENSG00000170745	chr2:17975756 - 17977232	delayed rectifier potassium channel activity;ion transport;membrane;membrane fraction;potassium channel regulator activity;potassium ion binding;potassium ion transport;protein binding;voltage-gated potassium channel complex
53827	2.14179	FXYD5	FXYD domain containing ion transport regulator 5	NM_014164	NP_659003.1	ENSG00000089327	chr19:40338293 - 40352358	actin binding;cadherin binding;integral to membrane;ion channel activity;ion transport;membrane;microvillus biogenesis;negative regulation of calcium-dependent cell-cell adhesion
1514	2.13721	CTSL1	cathepsin L1	NM_145918	NP_666023.1	ENSG00000135047	chr9:89532338 - 89535842	cathepsin L activity;cysteine-type endopeptidase activity;extracellular region;lysosome;proteolysis
55740	2.13675	ENAH	enabled homolog (Drosophila)	NM_001008493, NM_018212	NP_001008493.1, NP_060682.2	ENSG00000154380	chr1:223752099 - 223907015	actin binding;cytoskeleton;intracellular transport
471	2.13584	ATIC	5-aminoimidazole-4-carboxamide ribonucleotide formyltransferase/IMP cyclohydrolase	NM_004044	NP_004035.2	ENSG00000138363	chr2:215885110 - 215922623	hydrolase activity;IMP cyclohydrolase activity;nucleobase, nucleoside, nucleotide and nucleic acid metabolic process;phosphoribosylaminoimidazolecarboxamide formyltransferase activity;protein binding;purine nucleotide biosynthetic process;transferase activity	Futreal et al 2004, Mitelman 2000, Translocation
55034	2.13538	MOCOS	molybdenum cofactor sulfurase	NM_017947	NP_060417.2	ENSG00000075643	chr18:32021500 - 32102646	cellular_component;lyase activity;metabolic process;Mo-molybdopterin cofactor biosynthetic process;Mo-molybdopterin cofactor sulfurase activity;molybdenum ion binding;molybdopterin cofactor metabolic process;pyridoxal phosphate binding;transaminase activity
29028	2.13493	ATAD2	ATPase family, AAA domain containing 2	NM_014109	NP_054828.2	ENSG00000156802	chr8:124402554 - 124477778	ATP binding;nucleoside-triphosphatase activity;nucleotide binding
51659	2.13447	GINS2	GINS complex subunit 2 (Psf2 homolog)	NM_016095	NP_057179.1	ENSG00000131153	chr16:84269318 - 84280005	DNA replication;nucleus
8500	2.13356	PPFIA1	protein tyrosine phosphatase, receptor type, f polypeptide (PTPRF), interacting protein (liprin), alpha 1	NM_003626, NM_177423	NP_003617.1, NP_803172.1	ENSG00000131626	chr11:69795926 - 69905900	cell-matrix adhesion;cytoplasm;protein binding;signal transducer activity;signal transduction
260436	2.13083	C4orf7	chromosome 4 open reading frame 7	NM_152997	NP_694542.1	ENSG00000181617	chr4:71131500 - 71134493
7083	2.13038	TK1	thymidine kinase 1, soluble	NM_003258	NP_003249.3	ENSG00000167900	chr17:73682434 - 73694670	ATP binding;cytoplasm;DNA replication;kinase activity;nucleobase, nucleoside, nucleotide and nucleic acid metabolic process;nucleotide binding;thymidine kinase activity;transferase activity
1294	2.12993	COL7A1	collagen, type VII, alpha 1 (epidermolysis bullosa, dystrophic, dominant and recessive)	NM_000094	NP_000085.1	ENSG00000114270	chr3:48576842 - 48607596	basement membrane;cell adhesion;collagen type VII;cytoplasm;epidermis development;phosphate transport;protein binding;serine-type endopeptidase inhibitor activity;structural molecule activity
1307	2.12359	COL16A1	collagen, type XVI, alpha 1	NM_001856	NP_001847.3	ENSG00000084636	chr1:31890838 - 31940381	cell adhesion;collagen type XVI;cytoplasm;integrin binding;integrin-mediated signaling pathway;phosphate transport;pregnancy;protein binding;proteinaceous extracellular matrix;structural molecule activity
10539	2.12314	GLRX3	thioredoxin-like 2	NM_006541	NP_006532.2	ENSG00000108010	chr10:131824674 - 131867646	cell redox homeostasis;electron carrier activity;protein binding;protein disulfide oxidoreductase activity
24137	2.12269	KIF4A	kinesin family member 4A	NM_012310	NP_036442.3	ENSG00000090889	chrX:69427033 - 69556840	anterograde axon cargo transport;ATP binding;cytoplasm;DNA binding;microtubule associated complex;microtubule motor activity;microtubule-based movement;nucleotide binding;nucleus;organelle organization and biogenesis;protein binding;spindle microtubule
7298	2.11999	TYMS	thymidylate synthetase	NM_001071	NP_001062.1	ENSG00000176890	chr18:647742 - 662997	deoxyribonucleoside monophosphate biosynthetic process;DNA repair;DNA replication;dTMP biosynthetic process;methyltransferase activity;nucleobase, nucleoside, nucleotide and nucleic acid metabolic process;nucleotide biosynthetic process;phosphoinositide-mediated signaling;thymidylate synthase activity;transferase activity	Oncogene, Stability
23462	2.11864	HEY1	hairy/enhancer-of-split related with YRPW motif 1	NM_001040708, NM_012258	NP_001035798.1, NP_036390.3	ENSG00000164683	chr8:80839977 - 80842453	DNA binding;multicellular organismal development;nervous system development;Notch signaling pathway;nucleus;organ morphogenesis;protein binding;regulation of transcription, DNA-dependent;transcription factor activity;transcription regulator activity;vasculogenesis	NOTCH
5351	2.11506	PLOD1	procollagen-lysine 1, 2-oxoglutarate 5-dioxygenase 1	NM_000302	NP_000293.2	ENSG00000083444	chr1:11917423 - 11957452	electron transport;endoplasmic reticulum;epidermis development;hydroxylysine biosynthetic process;iron ion binding;L-ascorbic acid binding;membrane;metal ion binding;oxidoreductase activity;oxidoreductase activity, acting on single donors with incorporation of molecular oxygen, incorporation of two atoms of oxygen;procollagen-lysine 5-dioxygenase activity;protein homodimerization activity;protein…	Stability
9997	2.11372	SCO2	SCO cytochrome oxidase deficient homolog 2 (yeast)	NM_005138	NP_005129.2	ENSG00000130489	chr22:49308905 - 49309706	copper ion binding;electron transport;metal ion binding;mitochondrion;protein folding
9246	2.11282	UBE2L6	ubiquitin-conjugating enzyme E2L 6	NM_198183	NP_937826.1	ENSG00000156587	chr11:57076406 - 57091660	ISG15 conjugating enzyme activity;ISG15-protein conjugation;ligase activity;modification-dependent protein catabolic process;protein binding;protein modification process;small conjugating protein ligase activity;ubiquitin cycle;ubiquitin-protein ligase activity
813	2.11238	CALU	calumenin	NM_001219	NP_001210.1	ENSG00000128595	chr7:128175873 - 128196457	biological_process;calcium ion binding;endoplasmic reticulum;Golgi apparatus
54443	2.11149	ANLN	anillin, actin binding protein	NM_018685	NP_061155.2	ENSG00000011426	chr7:36396160 - 36458734	actin binding;cell cycle;contractile ring;cytokinesis;mitosis;nucleus;regulation of exit from mitosis;septin ring assembly
86	2.1106	ACTL6A	actin-like 6A	NM_177989	NP_829888.1	ENSG00000136518	chr3:180763574 - 180788492	ATP binding;chromatin binding;chromatin remodeling;chromatin remodeling complex;NuA4 histone acetyltransferase complex;nucleus;plasma membrane;protein binding;regulation of cell growth;regulation of transcription, DNA-dependent;signal transduction;transcription
4171	2.10748	MCM2	minichromosome maintenance complex component 2	NM_004526	NP_004517.2	ENSG00000073111	chr3:128799999 - 128823306	ATP binding;cell cycle;chromatin;DNA binding;DNA replication;DNA replication initiation;DNA replication origin binding;DNA unwinding during replication;DNA-dependent ATPase activity;metal ion binding;nuclear origin of replication recognition complex;nucleosome assembly;nucleotide binding;nucleus;protein binding;regulation of transcription, DNA-dependent;transcription;zinc ion binding
57486	2.10704	NLN	neurolysin (metallopeptidase M3 family)	NM_020726	NP_065777.1	ENSG00000123213	chr5:65053956 - 65154499	hydrolase activity;metal ion binding;metalloendopeptidase activity;mitochondrion;proteolysis;zinc ion binding
3959	2.10526	LGALS3BP	lectin, galactoside-binding, soluble, 3 binding protein	NM_005567	NP_005558.1	ENSG00000108679	chr17:74479252 - 74484868	cell adhesion;cellular defense response;extracellular space;membrane;protein binding;proteinaceous extracellular matrix;scavenger receptor activity;signal transduction
128488	2.09776	WFDC12	WAP four-disulfide core domain 12	NM_080869	NP_543145.1	ENSG00000168703	chr20:43185900 - 43186502	defense response to bacterium;extracellular space;serine-type endopeptidase inhibitor activity
91316	2.09424
714	2.0938	C1QC	complement component 1, q subcomponent, C chain	NM_172369, NM_001114101	NP_758957.2, NP_001107573.1	ENSG00000159189	chr1:22843103 - 22846863	complement activation, classical pathway;cytoplasm;extracellular region;innate immune response;phosphate transport
2214	2.09293	FCGR3A	Fc fragment of IgG, low affinity IIIa, receptor (CD16a)	NM_001127592, NM_001127596, NM_000569, NM_001127593	NP_001121064.1, NP_001121068.1, NP_001121067.1, NP_001121065.1	ENSG00000162747	chr1:159779425 - 159786258	IgG binding;immune response;integral to membrane;plasma membrane;receptor activity	Stability
28998	2.09161	MRPL13	mitochondrial ribosomal protein L13	NM_014078	NP_054797.2	ENSG00000172172	chr8:121477523 - 121526515	intracellular;mitochondrial large ribosomal subunit;mitochondrion;ribosome;structural constituent of ribosome;translation
55379	2.08986	LRRC59	leucine rich repeat containing 59	NM_018509	NP_060979.2	ENSG00000108829	chr17:45815347 - 45829677	integral to membrane;membrane;protein binding
9200	2.08899	PTPLA	protein tyrosine phosphatase-like (proline instead of catalytic arginine), member A	NM_014241	NP_055056.3	ENSG00000165996	chr10:17672368 - 17699344	multicellular organismal development;protein amino acid dephosphorylation;protein tyrosine phosphatase activity;signal transduction	Phosphatase
389	2.079	RHOC	ras homolog gene family, member C	NM_175744	NP_786886.1	ENSG00000155366	chr1:113045684 - 113047944	GTP binding;GTPase activity;intracellular;membrane;nucleotide binding;positive regulation of I-kappaB kinase/NF-kappaB cascade;protein binding;signal transducer activity;small GTPase mediated signal transduction	Oncogene
84246	2.07771	MED10	mediator of RNA polymerase II transcription, subunit 10 homolog (NUT2, S. cerevisiae)	NM_032286	NP_115662.2	ENSG00000133398	chr5:6425615 - 6431596
8467	2.07684	SMARCA5	SWI/SNF related, matrix associated, actin dependent regulator of chromatin, subfamily a, member 5	NM_003601	NP_003592.2	ENSG00000153147	chr4:144654527 - 144693787	ATP binding;ATPase activity;chromatin remodeling;condensed chromosome;DNA binding;helicase activity;histone binding;hydrolase activity;nucleoplasm;nucleosome assembly;nucleosome spacing;nucleotide binding;nucleus;regulation of transcription from RNA polymerase II promoter;RNA polymerase II transcription factor activity;RSF complex;transcription initiation
994	2.07684	CDC25B	cell division cycle 25 homolog B (S. pombe)	NM_021873, NM_004358, NM_021872	NP_068659.1, NP_004349.1, NP_068658.1	ENSG00000101224	chr20:3725178 - 3733608	cell division;hydrolase activity;intracellular;M phase of mitotic cell cycle;mitosis;positive regulation of cell proliferation;protein amino acid dephosphorylation;protein binding;protein tyrosine phosphatase activity;regulation of progression through cell cycle	Phosphatase
3437	2.07555	IFIT3	interferon-induced protein with tetratricopeptide repeats 3	NM_001549	NP_001540.2	ENSG00000119917	chr10:91077810 - 91089865	binding;biological_process;cellular_component;immune response
5690	2.07168	PSMB2	proteasome (prosome, macropain) subunit, beta type, 2	NM_002794	NP_002785.1	ENSG00000126067	chr1:35841454 - 35879620	cytosol;nucleus;proteasome core complex (sensu Eukaryota);threonine endopeptidase activity;ubiquitin-dependent protein catabolic process
1767	2.06954	DNAH5	dynein, axonemal, heavy chain 5	NM_001369	NP_001360.1	ENSG00000039139	chr5:13745092 - 13997547	ATP binding;ATPase activity;axonemal dynein complex;biological_process;cellular_component;ciliary or flagellar motility;microtubule;microtubule motor activity;microtubule-based movement;nucleotide binding
9076	2.06441	CLDN1	claudin 1	NM_021101	NP_066924.1	ENSG00000163347	chr3:191508759 - 191522689	calcium-independent cell-cell adhesion;cell adhesion;identical protein binding;integral to plasma membrane;membrane;structural molecule activity;tight junction
7128	2.06016	TNFAIP3	tumor necrosis factor, alpha-induced protein 3	NM_006290	NP_006281.1	ENSG00000118503	chr6:138234057 - 138244149	anti-apoptosis;apoptosis;cysteine-type peptidase activity;cytoplasm;DNA binding;metal ion binding;negative regulation of I-kappaB kinase/NF-kappaB cascade;nucleus;protein binding;ubiquitin cycle;zinc ion binding	TNF_alpha_NF_kB
27247	2.06016	NFU1	NFU1 iron-sulfur cluster scaffold homolog (S. cerevisiae)	NM_001002755, NM_001002756	NP_056515.2, NP_001002757.1, NP_001002755.1	ENSG00000169599	chr2:69476881 - 69518058	iron ion binding;iron-sulfur cluster assembly;iron-sulfur cluster binding;protein binding
1051	2.05888	CEBPB	CCAAT/enhancer binding protein (C/EBP), beta	NM_005194	NP_005185.2	ENSG00000172216	chr20:48240977 - 48242015	acute-phase response;anti-apoptosis;cytoplasm;embryonic placenta development;fat cell differentiation;immune response;induction of apoptosis;inflammatory response;neuron differentiation;nucleus;positive regulation of transcription;protein heterodimerization activity;protein homodimerization activity;regulation of interleukin-6 biosynthetic process;regulation of transcription, DNA-dependent;sequen…	EGFR1
10962	2.05212	MLLT11	myeloid/lymphoid or mixed-lineage leukemia (trithorax homolog, Drosophila); translocated to, 11	NM_006818	NP_006809.1	ENSG00000143443	chr1:149306324 - 149306597	cellular_component;molecular_function	Futreal et al 2004, Mitelman 2000, Translocation
22943	2.04876	DKK1	dickkopf homolog 1 (Xenopus laevis)	NM_012242	NP_036374.1	ENSG00000107984	chr10:53744200 - 53746573	embryonic limb morphogenesis;extracellular region;growth factor activity;low-density lipoprotein receptor binding;multicellular organismal development;negative regulation of Wnt receptor signaling pathway;plasma membrane;protein binding;signal transducer activity;Wnt receptor signaling pathway	Wnt, Tumor Suppressor
6596	2.04666	HLTF	helicase-like transcription factor	NM_139048	NP_620636.1	ENSG00000071794	chr3:150232696 - 150286813	ATP binding;ATPase activity;chromatin modification;DNA binding;helicase activity;hydrolase activity;metal ion binding;nucleotide binding;nucleus;protein binding;regulation of transcription from RNA polymerase II promoter;RNA polymerase II transcription factor activity;transcription;transcriptional activator activity;zinc ion binding
84072	2.04415	HORMAD1	HORMA domain containing 1	NM_032132	NP_115508.2	ENSG00000143452	chr1:148937753 - 148958605	nucleus
100133211	2.03957
6385	2.03832	SDC4	syndecan 4	NM_002999	NP_002990.2	ENSG00000124145	chr20:43389317 - 43410438	biological_process;cell surface;cytoskeletal protein binding;integral to plasma membrane;membrane;molecular_function
3490	2.03791	IGFBP7	insulin-like growth factor binding protein 7	NM_001553	NP_001544.1	ENSG00000163453	chr4:57592239 - 57671274	extracellular region;insulin-like growth factor binding;negative regulation of cell proliferation;regulation of cell growth
3912	2.03252	LAMB1	laminin, beta 1	NM_002291	NP_002282.2	ENSG00000091136	chr7:107351631 - 107430566	basement membrane;cell adhesion;embryo implantation;enzyme binding;extracellular matrix structural constituent;laminin-1 complex;laminin-10 complex;laminin-2 complex;laminin-8 complex;neurite development;odontogenesis;perinuclear region of cytoplasm;positive regulation of cell migration;positive regulation of epithelial cell proliferation
2014	2.03169	EMP3	epithelial membrane protein 3	NM_001425	NP_001416.1	ENSG00000142227	chr19:53521913 - 53525539	cell death;cell growth;integral to membrane;membrane;membrane fraction;multicellular organismal development;negative regulation of cell proliferation
10512	2.02758	SEMA3C	sema domain, immunoglobulin domain (Ig), short basic domain, secreted, (semaphorin) 3C	NM_006379	NP_006370.1	ENSG00000075223	chr7:80212145 - 80384033	extracellular space;immune response;multicellular organismal development;response to drug;semaphorin receptor binding;transmembrane receptor protein tyrosine kinase signaling pathway	Protein Kinase
84259	2.02716	DCUN1D5	DCN1, defective in cullin neddylation 1, domain containing 5 (S. cerevisiae)	NM_032299	NP_115675.1	ENSG00000137692	chr11:102438297 - 102467811
3107	2.02306	HLA-C	major histocompatibility complex, class I, C	NM_002117	NP_002108.4	ENSG00000198479	chr6:31344924 - 31347827	antigen processing and presentation;antigen processing and presentation of peptide antigen via MHC class I;axonemal dynein complex;ciliary or flagellar motility;immune response;integral to membrane;integral to plasma membrane;membrane;MHC class I protein complex;MHC class I receptor activity;MHC class II receptor activity;microtubule motor activity
10549	2.02306	PRDX4	peroxiredoxin 4	NM_006406	NP_006397.1	ENSG00000123131	chrX:23595608 - 23614373	I-kappaB phosphorylation;oxidoreductase activity;peroxiredoxin activity;thioredoxin peroxidase activity
80146	2.02102	UXS1	UDP-glucuronate decarboxylase 1	NM_025076	NP_079352.2	ENSG00000115652	chr2:106076913 - 106177129	cellular metabolic process;coenzyme binding;integral to membrane;lyase activity;membrane;UDP-glucuronate decarboxylase activity
7058	2.02061	THBS2	thrombospondin 2	NM_003247	NP_003238.2	ENSG00000186340	chr6:169359841 - 169392804	calcium ion binding;cell adhesion;extracellular region;heparin binding;protein binding;proteinaceous extracellular matrix;structural molecule activity
5880	2.01248	RAC2	ras-related C3 botulinum toxin substrate 2 (rho family, small GTP binding protein Rac2)	NM_002872	NP_002863.1	ENSG00000128340	chr22:35952658 - 35970134	actin cytoskeleton organization and biogenesis;cell projection biogenesis;chemotaxis;cytoplasm;GTP binding;GTPase activity;intracellular;membrane fraction;nuclear envelope;nucleotide binding;protein binding;signal transduction;small GTPase mediated signal transduction
214	2.01126	ALCAM	activated leukocyte cell adhesion molecule	NM_001627	NP_001618.2	ENSG00000170017	chr3:106568942 - 106773473	axon;cell adhesion;cell soma;external side of plasma membrane;integral to plasma membrane;membrane;membrane fraction;motor axon guidance;receptor binding;signal transduction
5796	2.01045	PTPRK	protein tyrosine phosphatase, receptor type, K	NM_002844	NP_002835.2	ENSG00000152894	chr6:128333064 - 128883196	hydrolase activity;integral to plasma membrane;membrane;phosphoric monoester hydrolase activity;protein amino acid dephosphorylation;protein tyrosine phosphatase activity;receptor activity;transmembrane receptor protein tyrosine phosphatase activity	Phosphatase
91353	2.00924	IGLL3	-	NM_001013618	NP_001013640.1	http://www.ensembl.org/Homo_sapiens/Search/Summary?species=Homo_sapiens;idx=;q=	chr22:24043987 - 24046053
10609	2.00763	SC65	-	NM_006455	NP_006446.1	ENSG00000141696	chr17:37212734 - 37221693	nucleolus;nucleus;synaptonemal complex;synaptonemal complex assembly
51330	2.00642	TNFRSF12A	tumor necrosis factor receptor superfamily, member 12A	NM_016639	NP_057723.1	ENSG00000006327	chr16:3010399 - 3011828	angiogenesis;apoptosis;cell adhesion;cell differentiation;cell motility;integral to membrane;membrane;multicellular organismal development;protein binding;receptor activity
55603	2.00602	FAM46A	family with sequence similarity 46, member A	NM_017633	NP_060103.2	ENSG00000112773	chr6:82516130 - 82518577
5743	2.00441	PTGS2	prostaglandin-endoperoxide synthase 2 (prostaglandin G/H synthase and cyclooxygenase)	NM_000963	NP_000954.1	ENSG00000073756	chr1:184910107 - 184916045	anagen;blood pressure regulation;cell motility;cyclooxygenase pathway;cytoplasm;fatty acid biosynthetic process;iron ion binding;keratinocyte differentiation;membrane;metal ion binding;nucleus;oxidoreductase activity;oxidoreductase activity, acting on single donors with incorporation of molecular oxygen, incorporation of two atoms of oxygen;peroxidase activity;prostaglandin biosynthetic process;p…	Oncogene, Stability, Tumor Suppressor
51714	2.0016	SELT	-		http://cbio.mskcc.org/Public/products/human_mapped/Mapback_html/.html	http://www.ensembl.org/Homo_sapiens/Search/Summary?species=Homo_sapiens;idx=;q=	chr3:null	cell redox homeostasis;selenium binding;selenocysteine incorporation
115548	0.499925	FCHO2	FCH domain only 2	NM_138782	NP_620137.1	ENSG00000157107	chr5:72287679 - 72419673
11244	0.499102	ZHX1	zinc fingers and homeoboxes 1	NM_007222	NP_009153.3	ENSG00000165156	chr8:124334745 - 124337367	intracellular;metal ion binding;negative regulation of transcription, DNA-dependent;nucleus;protein binding;sequence-specific DNA binding;transcription factor activity;zinc ion binding
58	0.498033	ACTA1	actin, alpha 1, skeletal muscle	NM_001100	NP_001091.1	ENSG00000143632	chr1:227633868 - 227635485	actin filament;ADP binding;ATP binding;cytoskeleton;muscle contraction;muscle thin filament assembly;myosin binding;nucleotide binding;protein binding;skeletal muscle fiber development;stress fiber;striated muscle thin filament;structural constituent of cytoskeleton;structural molecule activity
6279	0.497909	S100A8	S100 calcium binding protein A8	NM_002964	NP_002955.2	ENSG00000143546	chr1:151629202 - 151629635	calcium ion binding;extracellular space;inflammatory response
115817	0.49729	DHRS1	dehydrogenase/reductase (SDR family) member 1	NM_138452	NP_612461.1	ENSG00000157379	chr14:23829904 - 23838152	endoplasmic reticulum;metabolic process;mitochondrial inner membrane;oxidoreductase activity
349236	0.496697	C9orf164	chromosome 9 open reading frame 164		http://cbio.mskcc.org/Public/products/human_mapped/Mapback_html/.html	ENSG00000188091	chr9:null
3606	0.494609	IL18	interleukin 18 (interferon-gamma-inducing factor)	NM_001562	NP_001553.1	ENSG00000150782	chr11:111519528 - 111530986	angiogenesis;cell-cell signaling;chemokine biosynthetic process;extracellular region;extracellular space;granulocyte macrophage colony-stimulating factor biosynthetic process;immune response;induction of apoptosis via death domain receptors;interferon-gamma biosynthetic process;interleukin-1 receptor binding;interleukin-13 biosynthetic process;interleukin-2 biosynthetic process;positive regulatio…
730241	0.494462
123036	0.493754	TC2N	membrane targeting (tandem) C2 domain containing 1	NM_001128595, NM_001128596, NM_152332	NP_001122067.1, NP_001122068.1, NP_689545.1	ENSG00000165929	chr14:91319196 - 91349866	nucleus
79695	0.493632	GALNT12	UDP-N-acetyl-alpha-D-galactosamine:polypeptide N-acetylgalactosaminyltransferase 12 (GalNAc-T12)	NM_024642	NP_078918.3	ENSG00000119514	chr9:100609801 - 100651195	calcium ion binding;integral to membrane;manganese ion binding;membrane;polypeptide N-acetylgalactosaminyltransferase activity;sugar binding;transferase activity, transferring glycosyl groups
57211	0.492805	GPR126	G protein-coupled receptor 126	NM_001032395, NM_198569, NM_001032394, NM_020455	NP_001027567.1, NP_940971.1, NP_001027566.1, NP_065188.4	ENSG00000112414	chr6:142665159 - 142806345	G-protein coupled receptor activity;integral to membrane;membrane;neuropeptide signaling pathway;receptor activity;signal transduction
51015	0.492538	ISOC1	isochorismatase domain containing 1	NM_016048	NP_057132.2	ENSG00000066583	chr5:128458358 - 128476593	catalytic activity;metabolic process;peroxisome
4256	0.491884	MGP	matrix Gla protein	NM_000900	NP_000891.2	ENSG00000111341	chr12:14926339 - 14929992	calcium ion binding;cartilage condensation;cell differentiation;extracellular matrix structural constituent;extracellular region;multicellular organismal development;ossification;proteinaceous extracellular matrix;regulation of bone mineralization;sensory perception of sound;structural constituent of bone
245973	0.49128	ATP6V1C2	ATPase, H+ transporting, lysosomal 42kDa, V1 subunit C2	NM_144583, NM_001039362	NP_653184.2, NP_001034451.1	ENSG00000143882	chr2:10780426 - 10840840	ATP binding;ATP synthesis coupled proton transport;hydrogen ion transporter activity;hydrolase activity;hydrolase activity, acting on acid anhydrides, catalyzing transmembrane movement of substances;ion transport;metal ion binding;proton transport;proton-transporting two-sector ATPase complex
126987	0.488878
253959	0.488544	GARNL1	GTPase activating Rap/RanGAP domain-like 1	NM_014990, NM_194301	NP_055805.1, NP_919277.2	ENSG00000174373	chr14:35078498 - 35347792	GTPase activator activity;intracellular;nucleus;regulation of small GTPase mediated signal transduction
4632	0.487401	MYL1	myosin, light chain 1, alkali; skeletal, fast	NM_079422, NM_079420	NP_524146.1, NP_524144.1	ENSG00000168530	chr2:210864014 - 210888011	calcium ion binding;motor activity;muscle development;muscle myosin complex;myosin complex;structural constituent of muscle
51101	0.484778	FAM164A	chromosome 8 open reading frame 70	NM_016010	NP_057094.2	ENSG00000104427	chr8:79740938 - 79792283
6699	0.48452	SPRR1B	small proline-rich protein 1B (cornifin)	NM_003125	NP_003116.2	ENSG00000169469	chr1:151271445 - 151271715	cornified envelope;cytoplasm;epidermis development;intermediate filament;keratinization;keratinocyte differentiation;peptide cross-linking;protein binding, bridging;structural molecule activity
338657	0.482393	CCDC84	coiled-coil domain containing 84	NM_198489	NP_940891.1	ENSG00000186166	chr11:118374117 - 118391518
26273	0.482276	FBXO3	F-box protein 3	NM_033406, NM_012175	NP_208385.1, NP_036307.2	ENSG00000110429	chr11:33720029 - 33752619	protein ubiquitination;proteolysis;ubiquitin cycle;ubiquitin ligase complex;ubiquitin-protein ligase activity
23266	0.481672	LPHN2	latrophilin 2	NM_012302	NP_036434.1	ENSG00000117114	chr1:82075257 - 82229417	biological_process;cellular_component;G-protein coupled receptor activity;G-protein coupled receptor protein signaling pathway;integral to membrane;latrotoxin receptor activity;membrane;molecular_function;neuropeptide signaling pathway;receptor activity;signal transduction;sugar binding
55552	0.481209	ZNF823	-	NM_001080493	NP_001073962.1	ENSG00000197933	chr19:11693515 - 11710634
388815	0.479708	C21orf34	chromosome 21 open reading frame 34		http://cbio.mskcc.org/Public/products/human_mapped/Mapback_html/.html	http://www.ensembl.org/Homo_sapiens/Search/Summary?species=Homo_sapiens;idx=;q=	chr21:null
56271	0.476872	BEX4	brain expressed X-linked-like 1	NM_001127688	NP_001121160.1	ENSG00000102409	chrX:102357737 - 102358100	nucleus
51316	0.475556	PLAC8	placenta-specific 8	NM_016619	NP_057703.1	ENSG00000145287	chr4:84234863 - 84248098
400916	0.475421	CHCHD10	chromosome 22 open reading frame 16	NM_213720	NP_998885.1	ENSG00000138869	chr22:22438193 - 22440061	mitochondrion
120227	0.47515	CYP2R1	cytochrome P450, family 2, subfamily R, polypeptide 1	NM_024514	NP_078790.2	ENSG00000186104	chr11:14856243 - 14870327	electron transport;endoplasmic reticulum;heme binding;iron ion binding;membrane;metal ion binding;microsome;monooxygenase activity;vitamin D metabolic process;vitamin D3 25-hydroxylase activity
6304	0.47515	SATB1	SATB homeobox 1	NM_002971	NP_002962.1	ENSG00000182568	chr3:18365665 - 18437463	double-stranded DNA binding;establishment and/or maintenance of chromatin architecture;nucleus;regulation of transcription, DNA-dependent;sequence-specific DNA binding;transcription factor activity
728294	0.474586
100130733	0.473866
146439	0.472813	CCDC64B	-	NM_001103175	NP_001096645.1	ENSG00000162069	chr16:3018107 - 3025498
79658	0.472769	ARHGAP10	Rho GTPase activating protein 10	NM_024605	NP_078881.3	ENSG00000071205	chr4:148872902 - 149212682	cytoskeleton organization and biogenesis;intracellular;protein binding;Rho GTPase activator activity;signal transduction
27347	0.472679	STK39	serine threonine kinase 39 (STE20/SPS1 homolog, yeast)	NM_013233	NP_037365.2	ENSG00000198648	chr2:168520251 - 168812191	ATP binding;cytoplasm;nucleotide binding;nucleus;protein amino acid phosphorylation;protein kinase activity;receptor signaling protein serine/threonine kinase activity;response to stress;transferase activity
55287	0.47112	TMEM40	transmembrane protein 40	NM_018306	NP_060776.2	ENSG00000088726	chr3:12751272 - 12766331	integral to membrane;membrane
23164	0.468691	KIAA0864	-	NM_201274, NM_015134	NP_958431.2, NP_055949.2	http://www.ensembl.org/Homo_sapiens/Search/Summary?species=Homo_sapiens;idx=;q=	chr17:17009104 - 17028933	actin binding;cytoskeleton;protein binding
874	0.466157	CBR3	carbonyl reductase 3	NM_001236	NP_001227.1	ENSG00000159231	chr21:36429360 - 36440680	carbonyl reductase (NADPH) activity;cytosol;metabolic process;oxidoreductase activity
11211	0.466114	FZD10	frizzled homolog 10 (Drosophila)	NM_007197	NP_009128.1	ENSG00000111432	chr12:129213440 - 129215186	G-protein coupled receptor activity;G-protein coupled receptor protein signaling pathway;integral to plasma membrane;membrane;multicellular organismal development;non-G-protein coupled 7TM receptor activity;receptor activity;Wnt receptor activity;Wnt receptor signaling pathway
23120	0.465853	ATP10B	ATPase, Class V, type 10B	NM_025153	NP_079429.2	http://www.ensembl.org/Homo_sapiens/Search/Summary?species=Homo_sapiens;idx=;q=	chr5:159925037 - 160047659	ATP binding;ATPase activity, coupled to transmembrane movement of ions, phosphorylative mechanism;hydrolase activity;integral to membrane;magnesium ion binding;membrane;nucleotide binding;phospholipid transport;phospholipid-translocating ATPase activity;transport
1999	0.464965	ELF3	E74-like factor 3 (ets domain transcription factor, epithelial-specific )	NM_004433, NM_001114309	NP_004424.3, NP_001107781.1	ENSG00000163435	chr1:200246887 - 200251074	anatomical structure morphogenesis;epidermis development;multicellular organismal development;nucleus;protein binding;regulation of transcription, DNA-dependent;sequence-specific DNA binding;transcription coactivator activity;transcription factor activity;transcription from RNA polymerase II promoter	EGFR1
10170	0.464922	DHRS9	dehydrogenase/reductase (SDR family) member 9	NM_199204	NP_954674.1	ENSG00000073737	chr2:169646337 - 169660523	3-alpha(17-beta)-hydroxysteroid dehydrogenase (NAD+) activity;9-cis-retinoic acid biosynthetic process;alcohol dehydrogenase activity;androgen metabolic process;epithelial cell differentiation;integral to endoplasmic reticulum membrane;membrane;metabolic process;microsome;oxidoreductase activity;progesterone metabolic process;racemase and epimerase activity;retinol dehydrogenase activity;retinol …
10020	0.463693	GNE	glucosamine (UDP-N-acetyl)-2-epimerase/N-acetylmannosamine kinase	NM_005476, NM_001128227	NP_005467.1, NP_001121699.1	ENSG00000159921	chr9:36207361 - 36266941	ATP binding;cell adhesion;cytoplasm;isomerase activity;kinase activity;lipopolysaccharide biosynthetic process;N-acetylneuraminate metabolic process;N-acylmannosamine kinase activity;nucleotide binding;transferase activity;UDP-N-acetylglucosamine 2-epimerase activity;UDP-N-acetylglucosamine metabolic process
6155	0.462	RPL27	ribosomal protein L27	NM_000988	NP_000979.1	ENSG00000131469	chr17:38404293 - 38408463	intracellular;ribosome;structural constituent of ribosome;translation
30001	0.46151	ERO1L	ERO1-like (S. cerevisiae)	NM_014584	NP_055399.1	ENSG00000197930	chr14:52180037 - 52231949	chaperone cofactor-dependent protein folding;electron transport;endoplasmic reticulum;membrane;membrane fraction;microsome;oxidoreductase activity;protein folding;protein modification process;response to temperature stimulus;transport;unfolded protein response
2525	0.460893	FUT3	fucosyltransferase 3 (galactoside 3(4)-L-fucosyltransferase, Lewis blood group)	NM_001097641	NP_001091110.1	ENSG00000171124	chr19:5794764 - 5795850	3-galactosyl-N-acetylglucosaminide 4-alpha-L-fucosyltransferase activity;carbohydrate metabolic process;integral to membrane;membrane;membrane fraction;protein amino acid glycosylation;transferase activity, transferring glycosyl groups
10161	0.460745	P2RY5	purinergic receptor P2Y, G-protein coupled, 5	NM_005767	NP_005758.2	ENSG00000139679	chr13:47883525 - 47884560	G-protein coupled receptor protein signaling pathway;integral to membrane;membrane;purinergic nucleotide receptor activity, G-protein coupled;receptor activity;rhodopsin-like receptor activity;signal transduction
80237	0.459538	ELL3	elongation factor RNA polymerase II-like 3	NM_025165	NP_079441.1	ENSG00000128886	chr15:41852605 - 41856391	nucleus;positive regulation of global transcription from RNA polymerase II promoter;positive transcription elongation factor activity;protein binding;regulation of transcription, DNA-dependent;RNA elongation from RNA polymerase II promoter;RNA polymerase II transcription elongation factor activity;spermatogenesis;transcription;transcription elongation factor complex
7082	0.458631	TJP1	tight junction protein 1 (zona occludens 1)	NM_003257, NM_175610	NP_003248.3, NP_783297.2	ENSG00000104067	chr15:27781090 - 27901523	intercellular junction assembly;membrane;membrane fraction;protein binding;septate junction;tight junction
388610	0.457687	TRNP1	-	NM_001013642	NP_001013664.1	http://www.ensembl.org/Homo_sapiens/Search/Summary?species=Homo_sapiens;idx=;q=	chr1:27192864 - 27193548
91694	0.457561	LONRF1	LON peptidase N-terminal domain and ring finger 1	NM_152271	NP_689484.3	ENSG00000154359	chr8:12624975 - 12657300	ATP-dependent peptidase activity;ATP-dependent proteolysis;metal ion binding;protein binding;zinc ion binding
92610	0.456976	TIFA	-	NM_052864	NP_443096.1	ENSG00000145365	chr4:113418466 - 113419021		TNF_alpha_NF_kB
54893	0.456642	MTMR10	myotubularin related protein 10	NM_017762	NP_060232.2	ENSG00000166912	chr15:29020964 - 29071001	inositol or phosphatidylinositol phosphatase activity;phospholipid dephosphorylation
30061	0.456538	SLC40A1	solute carrier family 40 (iron-regulated transporter), member 1	NM_014585	NP_055400.1	ENSG00000138449	chr2:190134848 - 190153431	anatomical structure morphogenesis;cytoplasm;integral to plasma membrane;ion transport;iron ion binding;iron ion homeostasis;iron ion transport;iron ion transporter activity;plasma membrane;synaptic vesicle
4501	0.456184	MT1X	metallothionein 1X	NM_005952	NP_005943.1	ENSG00000187193	chr16:55273953 - 55275462	cadmium ion binding;copper ion binding;metal ion binding;response to metal ion;zinc ion binding
223	0.455228	ALDH9A1	aldehyde dehydrogenase 9 family, member A1	NM_000696	NP_000687.3	ENSG00000143149	chr1:163898910 - 163934419	4-trimethylammoniobutyraldehyde dehydrogenase activity;aldehyde dehydrogenase (NAD) activity;aldehyde metabolic process;aminobutyraldehyde dehydrogenase activity;carnitine metabolic process;cytoplasm;cytosol;electron transport;hormone metabolic process;metabolic process;neurotransmitter biosynthetic process;oxidoreductase activity
10855	0.453741	HPSE	heparanase	NM_001098540	NP_006656.2	ENSG00000173083	chr4:84435520 - 84474959	beta-glucuronidase activity;calcium ion binding;hydrolase activity;inflammatory response;lysosome;magnesium ion binding;membrane;proteoglycan metabolic process
57228	0.452735	SMAGP	-	NM_001031628	NP_001026798.1	http://www.ensembl.org/Homo_sapiens/Search/Summary?species=Homo_sapiens;idx=;q=	chr12:49925991 - 49949329
6785	0.451855	ELOVL4	elongation of very long chain fatty acids (FEN1/Elo2, SUR4/Elo3, yeast)-like 4	NM_022726	NP_073563.1	ENSG00000118402	chr6:80683043 - 80713715	cellular_component;endoplasmic reticulum;fatty acid biosynthetic process;G-protein coupled photoreceptor activity;integral to membrane;membrane;response to stimulus;visual perception
84898	0.450308	PLXDC2	plexin domain containing 2	NM_032812	NP_116201.7	ENSG00000120594	chr10:20146014 - 20608754	integral to membrane;membrane;multicellular organismal development;receptor activity
9896	0.449782	FIG4	KIAA0274	NM_014845	NP_055660.1	ENSG00000112367	chr6:110119331 - 110253161
51429	0.448652	SNX9	sorting nexin 9	NM_016224	NP_057308.1	ENSG00000130340	chr6:158164454 - 158283858	cell communication;cytoplasm;intracellular protein transport;microsome;phosphoinositide binding;plasma membrane;protein binding;protein localization;SH3/SH2 adaptor activity;soluble fraction
51195	0.448612	RAPGEFL1	Rap guanine nucleotide exchange factor (GEF)-like 1	NM_016339	NP_057423.1	ENSG00000108352	chr17:35594010 - 35603566	G-protein coupled receptor protein signaling pathway;guanyl-nucleotide exchange factor activity;intracellular;membrane fraction;nervous system development;signal transduction;small GTPase mediated signal transduction
9071	0.448189	CLDN10	claudin 10	NM_182848, NM_006984	NP_878268.1, NP_008915.1	ENSG00000134873	chr13:95003008 - 95028269	calcium-independent cell-cell adhesion;cell adhesion;identical protein binding;integral to membrane;integral to plasma membrane;membrane;structural molecule activity;tight junction
7049	0.446269	TGFBR3	transforming growth factor, beta receptor III	NM_003243	NP_003234.2	ENSG00000069702	chr1:91921883 - 92099676	glycosaminoglycan binding;integral to membrane;membrane;multicellular organismal development;receptor activity;signal transduction;transforming growth factor beta receptor signaling pathway	TGFBR
23150	0.44619	FRMD4B	FERM domain containing 4B	NM_015123	NP_055938.1	ENSG00000114541	chr3:69303701 - 69517830	binding;cytoplasm;cytoskeletal protein binding;cytoskeleton;membrane
6358	0.444129	CCL14	chemokine (C-C motif) ligand 14		http://cbio.mskcc.org/Public/products/human_mapped/Mapback_html/.html	http://www.ensembl.org/Homo_sapiens/Search/Summary?species=Homo_sapiens;idx=;q=	chr17:null	calcium ion homeostasis;chemokine activity;extracellular region;extracellular space;immune response;positive regulation of cell proliferation;protein binding;signal transducer activity
6280	0.444109	S100A9	S100 calcium binding protein A9	NM_002965	NP_002956.1	ENSG00000163220	chr1:151597383 - 151599938	actin cytoskeleton reorganization;calcium ion binding;cell-cell signaling;extracellular space;inflammatory response;leukocyte chemotaxis;regulation of integrin biosynthetic process;signal transducer activity
79098	0.443302	C1orf116	chromosome 1 open reading frame 116	NM_001083924	NP_001077393.1	ENSG00000182795	chr1:205261925 - 205267566
2069	0.440393	EREG	epiregulin	NM_001432	NP_001423.1	ENSG00000124882	chr4:75449889 - 75469389	angiogenesis;cell-cell signaling;cytokine and chemokine mediated signaling pathway;epidermal growth factor receptor binding;epidermal growth factor receptor signaling pathway;extracellular space;female meiosis;growth factor activity;integral to plasma membrane;keratinocyte differentiation;keratinocyte proliferation;luteinizing hormone signaling pathway;membrane;mRNA transcription;multicellular or…	Oncogene
9322	0.439928	TRIP10	thyroid hormone receptor interactor 10	NM_004240	NP_004231.1	ENSG00000125733	chr19:6690772 - 6702222	actin cytoskeleton organization and biogenesis;cytoplasm;cytoskeleton;endocytosis;lipid binding;lysosome;membrane;protein binding;signal transduction
259173	0.439773	ALS2CL	ALS2 C-terminal like	NM_147129, NM_182775	NP_667340.2, NP_877576.1	ENSG00000178038	chr3:46687477 - 46705934
583	0.438654	BBS2	Bardet-Biedl syndrome 2	NM_031885	NP_114091.3	ENSG00000125124	chr16:55076173 - 55111275	adult behavior;cellular_component;molecular_function;negative regulation of body size;photoreceptor cell maintenance;protein localization;response to stimulus;sperm axoneme assembly
8991	0.438174	SELENBP1	selenium binding protein 1	NM_003944	NP_003935.2	ENSG00000143416	chr1:149603642 - 149611741	selenium binding
58494	0.437254	JAM2	junctional adhesion molecule 2	NM_021219	NP_067042.1	ENSG00000154721	chr21:25934004 - 26008855	cell-cell adhesion;integral to plasma membrane;membrane;tight junction
10800	0.4367	CYSLTR1	cysteinyl leukotriene receptor 1	NM_006639	NP_006630.1	ENSG00000173198	chrX:77414885 - 77415899	defense response;elevation of cytosolic calcium ion concentration;G-protein coupled receptor protein signaling pathway;integral to plasma membrane;leukotriene receptor activity;membrane;membrane fraction;receptor activity;respiratory gaseous exchange
57614	0.436586	KIAA1468	KIAA1468	NM_020854	NP_065905.2	ENSG00000134444	chr18:58005718 - 58123747	binding
1805	0.436414	DPT	dermatopontin	NM_001937	NP_001928.2	ENSG00000143196	chr1:166932410 - 166965036	cell adhesion;protein binding;proteinaceous extracellular matrix
6283	0.436319	S100A12	S100 calcium binding protein A12	NM_005621	NP_005612.1	ENSG00000163221	chr1:151612926 - 151613692	calcium ion binding;cytosol;defense response to bacterium;defense response to fungus;inflammatory response;insoluble fraction;xenobiotic metabolic process;zinc ion binding
23508	0.435294	TTC9	tetratricopeptide repeat domain 9	NM_015351	NP_056166.1	ENSG00000133985	chr14:70178599 - 70207625	binding;protein folding
301	0.435066	ANXA1	annexin A1	NM_000700	NP_000691.1	ENSG00000135046	chr9:74963271 - 74974843	anti-apoptosis;arachidonic acid secretion;calcium ion binding;calcium-dependent phospholipid binding;cell cycle;cell motility;cell surface receptor linked signal transduction;cornified envelope;cytoplasm;inflammatory response;keratinocyte differentiation;lipid metabolic process;peptide cross-linking;phospholipase A2 inhibitor activity;phospholipase inhibitor activity;protein binding, bridging;rec…	Tumor Suppressor
1476	0.434858	CSTB	cystatin B (stefin B)	NM_000100	NP_000091.1	ENSG00000160213	chr21:44018510 - 44020578	adult locomotory behavior;cysteine protease inhibitor activity;intracellular;nucleus;protein binding
7851	0.434839	MALL	mal, T-cell differentiation protein-like	NM_005434	NP_005425.1	ENSG00000144063	chr2:110200560 - 110230658	cholesterol homeostasis;clathrin-coated vesicle;cytoplasmic membrane-bound vesicle;Golgi membrane;integral to membrane;lipid raft;plasma membrane;protein binding
4258	0.433708	MGST2	microsomal glutathione S-transferase 2	NM_002413	NP_002404.1	ENSG00000085871	chr4:140806623 - 140844752	cell-cell signaling;endoplasmic reticulum;enzyme activator activity;glutathione transferase activity;integral to membrane;leukotriene biosynthetic process;membrane;membrane fraction;microsome;signal transduction;transferase activity
9700	0.433388	ESPL1	extra spindle pole bodies homolog 1 (S. cerevisiae)	NM_012291	NP_036423.4	ENSG00000135476	chr12:51948817 - 51973525	apoptosis;centrosome;chromosome segregation;cysteine-type peptidase activity;cytokinesis;establishment of mitotic spindle localization;homologous chromosome segregation;meiotic spindle organization and biogenesis;mitotic sister chromatid segregation;negative regulation of sister chromatid cohesion;nucleus;positive regulation of mitotic metaphase/anaphase transition;protein binding;proteolysis;reg…
1836	0.431239	SLC26A2	solute carrier family 26 (sulfate transporter), member 2	NM_000112	NP_000103.2	ENSG00000155850	chr5:149337408 - 149341569	integral to plasma membrane;membrane;membrane fraction;sulfate porter activity;sulfate transport;transport;transporter activity
79730	0.431183	NSUN7	NOL1/NOP2/Sun domain family, member 7	NM_024677	NP_078953.3	ENSG00000179299	chr4:40447467 - 40505713
2941	0.428046	GSTA4	glutathione S-transferase A4	NM_001512	NP_001503.1	ENSG00000170899	chr6:52951226 - 52967000	glutathione transferase activity;metabolic process;response to stress;transferase activity
23175	0.427771	LPIN1	lipin 1	NM_145693	NP_663731.1	ENSG00000134324	chr2:11823118 - 11882368	lipid metabolic process;molecular_function;nucleus;regulation of fat cell differentiation
29766	0.427588	TMOD3	tropomodulin 3 (ubiquitous)	NM_014547	NP_055362.1	ENSG00000138594	chr15:49942373 - 49988299	actin binding;cytoskeleton;F-actin capping protein complex;tropomyosin binding
4680	0.427551	CEACAM6	carcinoembryonic antigen-related cell adhesion molecule 6 (non-specific cross reacting antigen)	NM_002483	NP_002474.3	ENSG00000086548	chr19:46951386 - 46962007	cell-cell signaling;GPI anchor binding;integral to plasma membrane;membrane;signal transduction
23136	0.426185	EPB41L3	erythrocyte membrane protein band 4.1-like 3	NM_012307	NP_036439.2	ENSG00000082397	chr18:5384681 - 5479182	actin binding;binding;biological_process;cortical actin cytoskeleton organization and biogenesis;cytoplasm;cytoskeleton;intercellular junction;plasma membrane;structural molecule activity	Tumor Suppressor
283120	0.426185	H19	H19, imprinted maternally expressed untranslated mRNA		http://cbio.mskcc.org/Public/products/human_mapped/Mapback_html/.html	http://www.ensembl.org/Homo_sapiens/Search/Summary?species=Homo_sapiens;idx=;q=	chr11:null
100129665	0.425822
389114	0.423119	ZNF662	zinc finger protein 662	NM_207404	NP_997287.2	ENSG00000182983	chr3:42924610 - 42931850	DNA binding;intracellular;metal ion binding;nucleus;regulation of transcription, DNA-dependent;transcription;zinc ion binding
84708	0.422922	LNX1	ligand of numb-protein X 1	NM_001126328, NM_032622	NP_001119800.1, NP_116011.2	ENSG00000072201	chr4:54021830 - 54134926	cytoplasm;ligase activity;metal ion binding;PDZ domain binding;protein binding;protein homooligomerization;protein ubiquitination during ubiquitin-dependent protein catabolic process;ubiquitin cycle;ubiquitin-protein ligase activity;zinc ion binding
57531	0.422851	HACE1	HECT domain and ankyrin repeat containing, E3 ubiquitin protein ligase 1	NM_020771	NP_065822.2	ENSG00000085382	chr6:105284229 - 105414210	intracellular;ligase activity;protein modification process;ubiquitin cycle;ubiquitin-protein ligase activity
27076	0.422565	LYPD3	LY6/PLAUR domain containing 3	NM_014400	NP_055215.2	ENSG00000124466	chr19:48657342 - 48661563	anchored to plasma membrane;GPI anchor binding;membrane
100131601	0.421745
2326	0.420168	FMO1	flavin containing monooxygenase 1	NM_002021	NP_002012.1	ENSG00000010932	chr1:169493850 - 169521307	dimethylaniline monooxygenase (N-oxide-forming) activity;electron transport;endoplasmic reticulum;FAD binding;integral to membrane;membrane;microsome;monooxygenase activity
125	0.419921	ADH1B	alcohol dehydrogenase IB (class I), beta polypeptide	NM_000668	NP_000659.2	ENSG00000196616	chr4:100448019 - 100461511	alcohol dehydrogenase activity, zinc-dependent;electron carrier activity;ethanol oxidation;metal ion binding;zinc ion binding
353322	0.41978	ANKRD37	ankyrin repeat domain 37	NM_181726	NP_859077.1	ENSG00000186352	chr4:186555071 - 186558165	nucleus
1396	0.419305	CRIP1	cysteine-rich protein 1 (intestinal)	NM_001311	NP_001302.1	ENSG00000182351	chr14:105024641 - 105025893	cell proliferation;cytoplasm;metal ion binding;zinc ion binding
10752	0.418831	CHL1	cell adhesion molecule with homology to L1CAM (close homolog of L1)	NM_006614	NP_006605.2	ENSG00000134121	chr3:336459 - 422394	apical part of cell;axon guidance;behavior;cell adhesion;cell differentiation;dendrite;integral to membrane;membrane;multicellular organismal development;nervous system development;neurite development;neuron migration;protein binding;proteinaceous extracellular matrix;signal transduction
58476	0.41876	TP53INP2	tumor protein p53 inducible nuclear protein 2	NM_021202	NP_067025.1	ENSG00000078804	chr20:32760204 - 32761772	nucleus
3579	0.418375	IL8RB	interleukin 8 receptor, beta	NM_001557	NP_001548.1	ENSG00000180871	chr2:218707769 - 218708852	apoptosis;cell surface;cellular defense response;chemotaxis;G-protein signaling, coupled to IP3 second messenger (phospholipase C activating);inflammatory response;integral to plasma membrane;interleukin-8 receptor activity;intracellular;mast cell granule;membrane;neutrophil activation;neutrophil chemotaxis;positive regulation of cell proliferation;receptor activity;rhodopsin-like receptor activi…
84190	0.416667	C12orf26	chromosome 12 open reading frame 26	NM_032230	NP_115606.1	ENSG00000127720	chr12:81276475 - 81396934
1559	0.414955	CYP2C9	cytochrome P450, family 2, subfamily C, polypeptide 9	NM_000771	NP_000762.2	ENSG00000138109	chr10:96688429 - 96738775	(S)-limonene 6-monooxygenase activity;(S)-limonene 7-monooxygenase activity;electron transport;endoplasmic reticulum;heme binding;iron ion binding;membrane;metal ion binding;microsome;oxidoreductase activity, acting on paired donors, with incorporation or reduction of molecular oxygen, reduced flavin or flavoprotein as one donor, and incorporation of one atom of oxygen	Stability
79961	0.413839	DENND2D	DENN/MADD domain containing 2D	NM_024901	NP_079177.2	ENSG00000162777	chr1:111531749 - 111544604
6317	0.413343	SERPINB3	serpin peptidase inhibitor, clade B (ovalbumin), member 3	NM_006919	NP_008850.1	ENSG00000057149	chr18:59473870 - 59479430	serine-type endopeptidase inhibitor activity
57152	0.412763	SLURP1	secreted LY6/PLAUR domain containing 1	NM_020427	NP_065160.1	ENSG00000126233	chr8:143819562 - 143820805	cell activation;cell adhesion;cytokine activity;extracellular region;extracellular space
441453	0.411963	D2HGDH	D-2-hydroxyglutarate dehydrogenase	NM_152783	NP_689996.4	http://www.ensembl.org/Homo_sapiens/Search/Summary?species=Homo_sapiens;idx=;q=	chr2:242323312 - 242356057	(R)-2-hydroxyglutarate dehydrogenase activity;cellular protein metabolic process;electron transport;lipid catabolic process;mitochondrion;oxidoreductase activity;phospholipase A2 activity;phospholipid metabolic process;protein binding;response to calcium ion;response to cobalt ion;response to magnesium ion;response to manganese ion;response to zinc ion
4151	0.411336	MB	myoglobin	NM_203378	NP_976312.1	ENSG00000198125	chr22:34333289 - 34343250	enucleate erythrocyte differentiation;heme binding;iron ion binding;metal ion binding;oxygen binding;oxygen transport;oxygen transporter activity;response to hypoxia;transport
120892	0.4111	LRRK2	leucine-rich repeat kinase 2	NM_198578	NP_940980.3	ENSG00000188906	chr12:38905200 - 39047834	ATP binding;GTP binding;GTPase activator activity;intracellular;nucleotide binding;protein amino acid phosphorylation;protein binding;protein serine/threonine kinase activity;small GTPase mediated signal transduction;transferase activity
8736	0.410678	MYOM1	myomesin 1, 185kDa	NM_019856, NM_003803	NP_062830.1, NP_003794.3	ENSG00000101605	chr18:3057259 - 3205221	myofibril;sarcomere;striated muscle contraction;striated muscle thick filament;structural constituent of muscle	Stability
79919	0.408881	C2orf54	chromosome 2 open reading frame 54	NM_024861, NM_001085437	NP_079137.2, NP_001078906.1	ENSG00000172478	chr2:241475159 - 241484087
163747	0.40868	C1orf177	chromosome 1 open reading frame 177	NM_152607, NM_001110533	NP_689820.2, NP_001104003.1	ENSG00000162398	chr1:55044377 - 55080134
165679	0.40778	C3orf57	chromosome 3 open reading frame 57	NM_001040100	NP_001035189.1	ENSG00000179522	chr3:162546574 - 162546805	integral to membrane;membrane
81617	0.407299	CAB39L	calcium binding protein 39-like	NM_030925	NP_112187.2	ENSG00000102547	chr13:48782950 - 48855047	protein binding
4211	0.400561	MEIS1	Meis homeobox 1	NM_002398	NP_002389.1	ENSG00000143995	chr2:66516492 - 66649744	multicellular organismal development;nucleus;protein binding;regulation of transcription, DNA-dependent;RNA polymerase II transcription factor activity, enhancer binding;sequence-specific DNA binding;transcription factor complex
51660	0.400272	BRP44L	brain protein 44-like	NM_016098	NP_057182.1	ENSG00000060762	chr6:166698906 - 166716354
9023	0.398963	CH25H	cholesterol 25-hydroxylase	NM_003956	NP_003947.1	ENSG00000138135	chr10:90956210 - 90957029	cholesterol metabolic process;endoplasmic reticulum;integral to membrane;iron ion binding;lipid metabolic process;membrane;membrane fraction;metabolic process;metal ion binding;steroid hydroxylase activity;sterol biosynthetic process
415117	0.395679	STX19	syntaxin 19	NM_001001850	NP_001001850.1	ENSG00000178750	chr3:95215918 - 95216803	intracellular protein transport;membrane;protein transporter activity
253832	0.395491	ZDHHC20	zinc finger, DHHC-type containing 20	NM_153251	NP_694983.2	ENSG00000180776	chr13:20848786 - 20931310	acyltransferase activity;integral to membrane;membrane;metal ion binding;transferase activity;zinc ion binding
9712	0.395288	USP6NL	USP6 N-terminal like	NM_001080491, NM_014688	NP_001073960.1, NP_055503.1	ENSG00000148429	chr10:11544445 - 11614237	biological_process;cellular_component;GTPase activator activity;intracellular;molecular_function;Rab GTPase activator activity;regulation of Rab GTPase activity
374897	0.394649	SBSN	suprabasin	NM_198538	NP_940940.1	ENSG00000189001	chr19:40706251 - 40711023
2205	0.394493	FCER1A	Fc fragment of IgE, high affinity I, receptor for; alpha polypeptide	NM_002001	NP_001992.1	ENSG00000179639	chr1:157538778 - 157544346	IgE binding;immune response;integral to plasma membrane;plasma membrane;receptor activity;receptor signaling protein activity
84952	0.394431	CGNL1	cingulin-like 1	NM_032866	NP_116255.2	ENSG00000128849	chr15:55517489 - 55626980	motor activity;myosin complex
134466	0.393608
55769	0.393422	ZNF83	zinc finger protein 83	NM_018300, NM_001105554	NP_060770.3, NP_001099024.1	ENSG00000167766	chr19:57808078 - 57809629	intracellular;metal ion binding;nucleic acid binding;nucleus;regulation of transcription, DNA-dependent;transcription;transcription factor activity;zinc ion binding
280	0.392372	AMY2B	amylase, alpha 2B (pancreatic)	NM_020978, NM_000699	NP_066188.1, NP_000690.1	ENSG00000197839	chr1:103915747 - 103923645	alpha-amylase activity;calcium ion binding;carbohydrate metabolic process;chloride ion binding;digestion;extracellular space;hydrolase activity, acting on glycosyl bonds;metabolic process
286133	0.391527	SCARA5	scavenger receptor class A, member 5 (putative)	NM_173833	NP_776194.2	ENSG00000168079	chr8:27785369 - 27901051	cytoplasm;integral to membrane;membrane;phosphate transport;scavenger receptor activity
59277	0.38906	NTN4	netrin 4	NM_021229	NP_067052.2	ENSG00000074527	chr12:94576992 - 94708218	basement membrane
5753	0.388863	PTK6	PTK6 protein tyrosine kinase 6	NM_005975	NP_005966.1	ENSG00000101213	chr20:61631332 - 61639111	ATP binding;intracellular signaling cascade;non-membrane spanning protein tyrosine kinase activity;nucleotide binding;nucleus;protein amino acid phosphorylation;transferase activity	EGFR1, Protein Kinase, Tyrosine Kinase
5570	0.387102	PKIB	protein kinase (cAMP-dependent, catalytic) inhibitor beta	NM_032471	NP_861460.1	ENSG00000135549	chr6:123080638 - 123088039	cAMP-dependent protein kinase inhibitor activity;kinase activity;negative regulation of protein kinase activity	Protein Kinase
202	0.386832	AIM1	absent in melanoma 1	NM_001624	NP_001615.1	ENSG00000112297	chr6:107066909 - 107123134	biological_process;cellular_component;molecular_function;sugar binding
8470	0.38552	SORBS2	sorbin and SH3 domain containing 2	NM_003603, NM_021069	NP_003594.3, NP_066547.1	ENSG00000154556	chr4:186745774 - 186842962	actin cytoskeleton;biological_process;cytoskeletal adaptor activity;intracellular;nucleic acid binding;nucleus;protein binding;structural constituent of cytoskeleton;structural constituent of muscle;Z disc;zinc ion binding
149428	0.385119	BNIPL	BCL2/adenovirus E1B 19kD interacting protein like	NM_138278	NP_612122.2	ENSG00000163141	chr1:149275825 - 149285787	apoptosis;cytosol;identical protein binding;negative regulation of cell proliferation;nucleus;regulation of growth rate
8404	0.384956	SPARCL1	SPARC-like 1 (mast9, hevin)	NM_001128310, NM_004684	NP_001121782.1, NP_004675.3	ENSG00000152583	chr4:88613950 - 88639750	calcium ion binding;proteinaceous extracellular matrix
55268	0.38401	ECHDC2	enoyl Coenzyme A hydratase domain containing 2	NM_018281	NP_060751.2	ENSG00000121310	chr1:53134779 - 53159933	3-hydroxybutyryl-CoA dehydratase activity;catalytic activity;metabolic process
1191	0.382263	CLU	clusterin	NM_001831	NP_976084.1	ENSG00000120885	chr8:27511674 - 27528215	apoptosis;cell death;complement activation, classical pathway;extracellular space;innate immune response;lipid metabolic process
5275	0.382234	SERPINB13	serpin peptidase inhibitor, clade B (ovalbumin), member 13	NM_012397	NP_036529.1	ENSG00000197641	chr18:59406881 - 59415577	cellular_component;regulation of proteolysis;response to UV;serine-type endopeptidase inhibitor activity
2125	0.382219	EVPL	envoplakin	NM_001988	NP_001979.2	ENSG00000167880	chr17:71514778 - 71534874	cornified envelope;epidermis development;keratinization;keratinocyte differentiation;oxidoreductase activity;peptide cross-linking;plasmodesma;protein binding, bridging;structural molecule activity;transition metal ion binding
3400	0.380677	ID4	inhibitor of DNA binding 4, dominant negative helix-loop-helix protein	NM_001546	NP_001537.1	ENSG00000172201	chr6:19945964 - 19946838	negative regulation of astrocyte differentiation;negative regulation of neuron differentiation;negative regulation of transcription;neuroblast proliferation (sensu Vertebrata);nucleus;positive regulation of cell proliferation;regulation of transcription from RNA polymerase II promoter;transcription corepressor activity	ID, Tumor Suppressor
5325	0.380546	PLAGL1	pleiomorphic adenoma gene-like 1	NM_002656, NM_001080953	NP_002647.2, NP_006709.2	ENSG00000118495	chr6:144304253 - 144310966	cell cycle arrest;DNA binding;induction of apoptosis;intracellular;metal ion binding;nucleic acid binding;nucleus;positive regulation of transcription from RNA polymerase II promoter;regulation of transcription, DNA-dependent;transcription;zinc ion binding	Tumor Suppressor
171425	0.379824	CLYBL	citrate lyase beta like	NM_206808	NP_996531.1	ENSG00000125246	chr13:99056950 - 99341668	aromatic compound metabolic process;carbon-carbon lyase activity;citrate (pro-3S)-lyase activity;citrate lyase complex;magnesium ion binding;mitochondrion
1580	0.378573	CYP4B1	cytochrome P450, family 4, subfamily B, polypeptide 1	NM_001099772, NM_000779	NP_001093242.1, NP_000770.2	ENSG00000142973	chr1:47037340 - 47057073	electron transport;endoplasmic reticulum;heme binding;iron ion binding;membrane;metal ion binding;microsome;monooxygenase activity;oxygen binding;unspecific monooxygenase activity
159296	0.376747	NKX2-3	NK2 transcription factor related, locus 3 (Drosophila)	NM_145285	NP_660328.2	ENSG00000119919	chr10:101282878 - 101285468	B cell differentiation;immune response;nucleus;regulation of transcription, DNA-dependent;sequence-specific DNA binding;transcription factor activity
2568	0.376534	GABRP	gamma-aminobutyric acid (GABA) A receptor, pi	NM_014211	NP_055026.1	ENSG00000094755	chr5:170148197 - 170171840	chloride channel activity;chloride ion binding;extracellular ligand-gated ion channel activity;GABA-A receptor activity;integral to membrane;ion channel activity;ion transport;neurotransmitter receptor activity;postsynaptic membrane
645638	0.375573
30845	0.373441	EHD3	EH-domain containing 3	NM_014600	NP_055415.1	ENSG00000013016	chr2:31310991 - 31343074	ATP binding;calcium ion binding;endocytic vesicle;GTP binding;GTPase activity;nucleic acid binding;nucleotide binding;nucleus;protein binding
1475	0.37219	CSTA	cystatin A (stefin A)	NM_005213	NP_005204.1	ENSG00000121552	chr3:123526829 - 123543104	cornified envelope;cysteine protease inhibitor activity;intracellular;keratinocyte differentiation;peptide cross-linking;protein binding, bridging;structural molecule activity
6920	0.371885	TCEA3	transcription elongation factor A (SII), 3	NM_003196	NP_003187.1	http://www.ensembl.org/Homo_sapiens/Search/Summary?species=Homo_sapiens;idx=;q=	chr1:23580545 - 23623713	DNA binding;metal ion binding;nucleus;regulation of transcription, DNA-dependent;RNA elongation;RNA polymerase II transcription factor activity;translation elongation factor activity;zinc ion binding
23189	0.369905	KANK1	ankyrin repeat domain 15	NM_153186, NM_015158	NP_694856.1, NP_055973.2	ENSG00000107104	chr9:666972 - 735235	cell cycle;negative regulation of progression through cell cycle
81788	0.368582	NUAK2	NUAK family, SNF1-like kinase, 2	NM_030952	NP_112214.1	ENSG00000163545	chr1:203539200 - 203557379	actin cytoskeleton organization and biogenesis;apoptosis;ATP binding;cellular response to glucose starvation;magnesium ion binding;negative regulation of apoptosis;nuclear speck;nucleotide binding;protein amino acid phosphorylation;protein serine/threonine kinase activity;transferase activity
54869	0.368378	EPS8L1	EPS8-like 1	NM_017729, NM_133180	NP_060199.3, NP_573441.2	ENSG00000131037	chr19:60279624 - 60290794	biological_process;cellular_component;molecular_function
27244	0.367701	SESN1	sestrin 1	NM_014454	NP_055269.1	ENSG00000080546	chr6:109415439 - 109521969	cell cycle arrest;negative regulation of cell proliferation;nucleus;response to DNA damage stimulus
56924	0.367431	PAK6	p21(CDKN1A)-activated kinase 6	NM_020168, NM_001128629, NM_001128628	NP_064553.1, NP_001122101.1, NP_001122100.1	ENSG00000137843	chr15:38344278 - 38355587	ATP binding;nucleotide binding;protein amino acid phosphorylation;protein binding;protein serine/threonine kinase activity;transferase activity	Androgen Receptor
200958	0.366341	MUC20	mucin 20, cell surface associated	NM_152673, NM_001098516	NP_689886.2, NP_001091986.1	http://www.ensembl.org/Homo_sapiens/Search/Summary?species=Homo_sapiens;idx=;q=	chr3:196933549 - 196945760	basal plasma membrane;glucan 1,4-alpha-glucosidase activity;protein homooligomerization
634	0.366193	CEACAM1	carcinoembryonic antigen-related cell adhesion molecule 1 (biliary glycoprotein)	NM_001712, NM_001024912	NP_001703.2, NP_001020083.1	ENSG00000079385	chr19:47705100 - 47724366	angiogenesis;biological_process;cell migration;cellular_component;homophilic cell adhesion;integral to membrane;integral to plasma membrane;integrin-mediated signaling pathway;membrane;membrane fraction;molecular_function	Tumor Suppressor
3880	0.365524	KRT19	keratin 19	NM_002276	NP_002267.2	ENSG00000171345	chr17:36933520 - 36938025	costamere;intermediate filament;protein binding;sarcomere organization;structural constituent of cytoskeleton;structural constituent of muscle
6590	0.364751	SLPI	secretory leukocyte peptidase inhibitor	NM_003064	NP_003055.1	ENSG00000124107	chr20:43314469 - 43316598	serine-type endopeptidase inhibitor activity
54682	0.361533	MANSC1	MANSC domain containing 1	NM_018050	NP_060520.2	ENSG00000111261	chr12:12374227 - 12387515	chitinase activity;integral to membrane;membrane
284340	0.360724	CXCL17	-	NM_198477	NP_940879.1	ENSG00000189377	chr19:47624875 - 47638824
56920	0.360633	SEMA3G	sema domain, immunoglobulin domain (Ig), short basic domain, secreted, (semaphorin) 3G	NM_020163	NP_064548.1	ENSG00000010319	chr3:52444658 - 52454083	membrane;multicellular organismal development;receptor activity
80223	0.360269	RAB11FIP1	RAB11 family interacting protein 1 (class I)	NM_025151, NM_001002233, NM_001002814	NP_079427.3, NP_001002233.1, NP_001002814.1	ENSG00000156675	chr8:37839570 - 37876117	protein binding;protein transport
6095	0.359028	RORA	RAR-related orphan receptor A	NM_134261, NM_134260, NM_002943, NM_134262	NP_599023.1, NP_599022.1, NP_002934.1, NP_599024.1	ENSG00000069667	chr15:58576945 - 58706865	metal ion binding;nucleus;protein binding;regulation of transcription, DNA-dependent;sequence-specific DNA binding;signal transduction;steroid hormone receptor activity;transcription;transcription factor activity;zinc ion binding	Tumor Suppressor
285973	0.356075	ATG9B	ATG9 autophagy related 9 homolog B (S. cerevisiae)	NM_173681	NP_775952.3	ENSG00000181652	chr7:150344784 - 150352443	autophagic vacuole formation
120224	0.354824	TMEM45B	transmembrane protein 45B	NM_138788	NP_620143.1	ENSG00000151715	chr11:129227587 - 129233790	integral to membrane;membrane
4129	0.35057	MAOB	monoamine oxidase B	NM_000898	NP_000889.3	ENSG00000069535	chrX:43511656 - 43626489	amine oxidase activity;electron carrier activity;electron transport;integral to membrane;membrane;mitochondrial envelope;mitochondrial inner membrane;mitochondrion;oxidoreductase activity	Stability
144100	0.350263	PLEKHA7	pleckstrin homology domain containing, family A member 7	NM_175058	NP_778228.2	ENSG00000166689	chr11:16767209 - 16992524
66002	0.349247	CYP4F12	cytochrome P450, family 4, subfamily F, polypeptide 12	NM_023944	NP_076433.2	ENSG00000186204	chr19:15645339 - 15668895	electron transport;endoplasmic reticulum;heme binding;integral to membrane;iron ion binding;membrane;metal ion binding;microsome;monooxygenase activity;unspecific monooxygenase activity
5292	0.347971	PIM1	pim-1 oncogene	NM_002648	NP_002639.1	ENSG00000137193	chr6:37246329 - 37249845	ATP binding;cell proliferation;cytoplasm;manganese ion binding;metal ion binding;multicellular organismal development;negative regulation of apoptosis;nucleotide binding;nucleus;protein amino acid phosphorylation;protein binding;protein serine/threonine kinase activity;transferase activity	Futreal et al 2004, Mitelman 2000, Oncogene, Stability, Translocation
64798	0.346885	DEPDC6	DEP domain containing 6	NM_022783	NP_073620.2	ENSG00000155792	chr8:120955267 - 121131124	intracellular;intracellular signaling cascade;protein binding
100128288	0.346837
6414	0.345889	SEPP1	selenoprotein P, plasma, 1		http://cbio.mskcc.org/Public/products/human_mapped/Mapback_html/.html	http://www.ensembl.org/Homo_sapiens/Search/Summary?species=Homo_sapiens;idx=;q=	chr5:null	brain development;extracellular region;extracellular space;growth;locomotory behavior;post-embryonic development;response to oxidative stress;selenium binding;selenium metabolic process;sexual reproduction
2532	0.343914	DARC	Duffy blood group, chemokine receptor	NM_002036, NM_001122951	NP_002027.2, NP_001116423.1	ENSG00000162708	chr1:157441847 - 157442864	chemokine receptor activity;defense response;G-protein coupled receptor protein signaling pathway;integral to membrane;plasma membrane;receptor activity;rhodopsin-like receptor activity;signal transduction
3713	0.341483	IVL	involucrin	NM_005547	NP_005538.2	ENSG00000163207	chr1:151148897 - 151150655	cornified envelope;cytoplasm;isopeptide cross-linking via N6-(L-isoglutamyl)-L-lysine;keratinization;keratinocyte differentiation;peptide cross-linking;protein binding, bridging;response to UV-B;structural molecule activity
3557	0.34031	IL1RN	interleukin 1 receptor antagonist	NM_173843, NM_173842	NP_776215.1, NP_776214.1	ENSG00000136689	chr2:113601672 - 113606919	extracellular region;extracellular space;immune response;inflammatory response;insulin secretion;interleukin-1 receptor antagonist activity;intracellular;lipid metabolic process;protein binding
258010	0.340171	SVIP	-	NM_148893	NP_683691.1	http://www.ensembl.org/Homo_sapiens/Search/Summary?species=Homo_sapiens;idx=;q=	chr11:22801240 - 22807870	chromosome organization and biogenesis (sensu Eukaryota);DNA binding;endoplasmic reticulum;nucleosome;nucleosome assembly;nucleus
23086	0.33761	EXPH5	exophilin 5	NM_015065	NP_055880.2	ENSG00000110723	chr11:107885473 - 107969473	intracellular protein transport;protein binding;Rab GTPase binding;zinc ion binding
26085	0.337223	KLK13	kallikrein-related peptidase 13	NM_015596	NP_056411.1	ENSG00000167759	chr19:56251655 - 56260136	cytoplasm;extracellular region;peptidase activity;protein binding;proteolysis;serine-type endopeptidase activity
84706	0.337018	GPT2	glutamic pyruvate transaminase (alanine aminotransferase) 2	NM_133443	NP_597700.1	ENSG00000166123	chr16:45476128 - 45520410	1-aminocyclopropane-1-carboxylate synthase activity;alanine transaminase activity;biosynthetic process;pyridoxal phosphate binding
4625	0.335525	MYH7	myosin, heavy chain 7, cardiac muscle, beta	NM_000257	NP_000248.2	ENSG00000092054	chr14:22951902 - 22972781	actin binding;actin-dependent ATPase activity;adult heart development;ATP binding;ATPase activity;calmodulin binding;cardiac chronotropy;microfilament motor activity;muscle filament sliding;myosin complex;nucleotide binding;striated muscle contraction;striated muscle thick filament;structural constituent of muscle;ventricular cardiac muscle morphogenesis
57415	0.333556	C3orf14	chromosome 3 open reading frame 14	NM_020685	NP_065736.1	ENSG00000114405	chr3:62281186 - 62294104
5493	0.331631	PPL	periplakin	NM_002705	NP_002696.3	ENSG00000118898	chr16:4873385 - 4927047	cytoskeleton;keratinization;protein binding;structural constituent of cytoskeleton
1992	0.331268	SERPINB1	serpin peptidase inhibitor, clade B (ovalbumin), member 1	NM_030666	NP_109591.1	ENSG00000021355	chr6:2778840 - 2785819	cytoplasm;serine-type endopeptidase inhibitor activity
56204	0.328991	KIAA1370	KIAA1370	NM_019600	NP_062546.2	ENSG00000047346	chr15:50661642 - 50757510
85477	0.328785	BC075797	scinderin	NM_033128, NM_001112706	NP_149119.1, NP_001106177.1	ENSG00000006747	chr7:12576620 - 12576887	actin filament binding;actin filament severing;actin nucleation;barbed-end actin filament capping;calcium ion binding;calcium ion-dependent exocytosis;cell cortex;cytoplasm;cytoskeleton;negative regulation of cell proliferation;phosphatidylinositol binding;phosphatidylinositol-4,5-bisphosphate binding;phosphatidylserine binding;positive regulation of apoptosis;positive regulation of megakaryocyte…
7850	0.327386	IL1R2	interleukin 1 receptor, type II	NM_173343	NP_775465.1	ENSG00000115590	chr2:101991469 - 102011286	immune response;integral to membrane;interleukin-1, Type II, blocking receptor activity;membrane;receptor activity
91653	0.326648	BOC	Boc homolog (mouse)	NM_033254	NP_150279.1	ENSG00000144857	chr3:114451339 - 114488399	cell adhesion;integral to membrane;membrane;positive regulation of myoblast differentiation;protein binding
360	0.317955	AQP3	aquaporin 3 (Gill blood group)	NM_004925	NP_004916.1	ENSG00000165272	chr9:33432040 - 33437528	excretion;integral to plasma membrane;membrane;membrane fraction;transport;transporter activity
53905	0.317299	DUOX1	dual oxidase 1	NM_175940	NP_787954.1	ENSG00000137857	chr15:43211456 - 43244391	apical plasma membrane;calcium ion binding;cuticle development;cytokine and chemokine mediated signaling pathway;electron transport;FAD binding;hormone biosynthetic process;hydrogen peroxide biosynthetic process;hydrogen peroxide catabolic process;integral to membrane;iron ion binding;membrane;NAD(P)H oxidase activity;NADP binding;oxidoreductase activity;peroxidase activity;response to cAMP;super…
57619	0.315597	SHROOM3	shroom family member 3	NM_020859	NP_065910.3	ENSG00000138771	chr4:77576232 - 77919354	actin binding;adherens junction;apical plasma membrane;apical protein localization;cell morphogenesis;cellular pigment accumulation;cytoskeleton;pattern specification process
1847	0.313637	DUSP5	dual specificity phosphatase 5	NM_004419	NP_004410.3	ENSG00000138166	chr10:112247869 - 112260174	hydrolase activity;MAP kinase phosphatase activity;nucleus;protein amino acid dephosphorylation;protein tyrosine phosphatase activity	Phosphatase
6337	0.311594	SCNN1A	sodium channel, nonvoltage-gated 1 alpha	NM_001038	NP_001029.1	ENSG00000111319	chr12:6327299 - 6354210	amiloride-sensitive sodium channel activity;excretion;integral to plasma membrane;ion channel activity;ion transport;membrane;membrane fraction;protein binding;response to stimulus;sodium ion binding;sodium ion transport
221091	0.310578	LRRN4CL	-	NM_203422	NP_981967.1	ENSG00000177363	chr11:62211839 - 62212556
5412	0.309703	UBL3	ubiquitin-like 3	NM_007106	NP_009037.1	ENSG00000122042	chr13:29239391 - 29321675	intracellular;membrane;protein modification process
8824	0.309301	CES2	carboxylesterase 2 (intestine, liver)	NM_003869, NM_198061	NP_003860.2, NP_932327.1	ENSG00000172831	chr16:65526847 - 65535429	catabolic process;endoplasmic reticulum;hydrolase activity;serine esterase activity
131	0.307863	ADH7	alcohol dehydrogenase 7 (class IV), mu or sigma polypeptide	NM_000673	NP_000664.2	ENSG00000196344	chr4:100553327 - 100575449	alcohol dehydrogenase activity, zinc-dependent;electron transport;ethanol oxidation;metal ion binding;oxidoreductase activity;retinol dehydrogenase activity;zinc ion binding
6698	0.307286	SPRR1A	small proline-rich protein 1A	NM_005987	NP_005978.2	ENSG00000169474	chr1:151224330 - 151224600	cornified envelope;epidermis development;keratinization;keratinocyte differentiation;peptide cross-linking;protein binding, bridging;structural molecule activity
6702	0.30657	SPRR2C	small proline-rich protein 2C		http://cbio.mskcc.org/Public/products/human_mapped/Mapback_html/.html	http://www.ensembl.org/Homo_sapiens/Search/Summary?species=Homo_sapiens;idx=;q=	chr1:null	cornified envelope;cytoplasm;embryo implantation;epidermis development;keratinocyte differentiation;menstrual cycle;metal ion binding;nucleic acid binding;protein dimerization activity;protein polymerization;response to UV;structural molecule activity
84290	0.304127	CAPNS2	calpain, small subunit 2	NM_032330	NP_115706.1	http://www.ensembl.org/Homo_sapiens/Search/Summary?species=Homo_sapiens;idx=;q=	chr16:54158169 - 54158916	calcium ion binding
389376	0.30409	SFTPG	surfactant associated protein G	NM_205854	NP_995326.1	ENSG00000196260	chr6:31007243 - 31007852
79153	0.299733	GDPD3	glycerophosphodiester phosphodiesterase domain containing 3	NM_024307	NP_077283.2	ENSG00000102886	chr16:30023693 - 30032300	glycerol metabolic process;glycerophosphodiester phosphodiesterase activity;hydrolase activity;integral to membrane;membrane
10874	0.299446	NMU	neuromedin U	NM_006681	NP_006672.1	ENSG00000109255	chr4:56160069 - 56197116	digestion;neuropeptide signaling pathway;receptor binding;regulation of smooth muscle contraction;signal transduction
168537	0.299437	GIMAP7	GTPase, IMAP family member 7	NM_153236	NP_694968.1	ENSG00000179144	chr7:149847995 - 149848898	GTP binding;nucleotide binding
383	0.298864	ARG1	arginase, liver	NM_000045	NP_000036.2	ENSG00000118520	chr6:131936115 - 131946741	arginase activity;arginine catabolic process;cytoplasm;hydrolase activity;manganese ion binding;metal ion binding;urea cycle
1410	0.298374	CRYAB	crystallin, alpha B	NM_001885	NP_001876.1	ENSG00000109846	chr11:111284697 - 111287658	anti-apoptosis;contractile fiber;cytoplasm;insoluble fraction;muscle contraction;muscle development;negative regulation of intracellular transport;nucleus;plasma membrane;protein folding;soluble fraction;structural constituent of eye lens;transmembrane receptor protein tyrosine kinase signaling pathway;unfolded protein binding;visual perception;Z disc	Protein Kinase, Stability
9452	0.295631	ITM2A	integral membrane protein 2A	NM_004867	NP_004858.1	ENSG00000078596	chrX:78503241 - 78509368	integral to membrane;membrane
58528	0.293634	RRAGD	Ras-related GTP binding D	NM_021244	NP_067067.1	ENSG00000025039	chr6:90134493 - 90178431	cytoplasm;GTP binding;nucleotide binding;nucleus;protein binding
26353	0.29152	HSPB8	heat shock 22kDa protein 8	NM_014365	NP_055180.1	ENSG00000152137	chr12:118101500 - 118116046	biological_process;cellular_component;identical protein binding;intracellular;kinase activity;protein folding;protein serine/threonine kinase activity;transferase activity
10793	0.290419	ZNF273	zinc finger protein 273	NM_021148	NP_066971.2	ENSG00000198039	chr7:64001130 - 64026851	DNA binding;intracellular;metal ion binding;nucleic acid binding;nucleus;regulation of transcription, DNA-dependent;transcription;zinc ion binding
84518	0.288467	CNFN	cornifelin	NM_032488	NP_115877.2	ENSG00000105427	chr19:47583144 - 47585029	cornified envelope;keratinization
7306	0.286311	TYRP1	tyrosinase-related protein 1	NM_000550	NP_000541.1	ENSG00000107165	chr9:12683996 - 12699182	copper ion binding;integral to membrane;melanin biosynthetic process from tyrosine;melanosome;membrane;metabolic process;metal ion binding;monooxygenase activity;oxidoreductase activity;protein binding;protein heterodimerization activity;protein homodimerization activity	Stability
84419	0.285731	C15orf48	chromosome 15 open reading frame 48	NM_032413	NP_922946.1	ENSG00000166920	chr15:43510286 - 43512506	nucleus
120376	0.284252
124975	0.283776	GGT6	gamma-glutamyltransferase 6 homolog (rat)	NM_153338, NM_001122890	NP_699169.2, NP_001116362.1	ENSG00000167741	chr17:4408058 - 4410565	gamma-glutamyltransferase activity
1672	0.283142	DEFB1	defensin, beta 1	NM_005218	NP_005209.1	ENSG00000164825	chr8:6715612 - 6722789	chemotaxis;defense response to bacterium;extracellular region;G-protein coupled receptor protein signaling pathway;innate immune response
4620	0.282869	MYH2	myosin, heavy chain 2, skeletal muscle, adult	NM_017534	NP_060004.3	ENSG00000125414	chr17:10365321 - 10391962	actin binding;ATP binding;calmodulin binding;microfilament motor activity;motor activity;myosin complex;nucleotide binding;striated muscle contraction;striated muscle thick filament
89778	0.282837	SERPINB11	serpin peptidase inhibitor, clade B (ovalbumin), member 11	NM_080475	NP_536723.2	http://www.ensembl.org/Homo_sapiens/Search/Summary?species=Homo_sapiens;idx=;q=	chr18:59528407 - 59541613	serine-type endopeptidase inhibitor activity
23171	0.281429	GPD1L	glycerol-3-phosphate dehydrogenase 1-like	NM_015141	NP_055956.1	ENSG00000152642	chr3:32123207 - 32182406	carbohydrate metabolic process;cytoplasm;glycerol-3-phosphate catabolic process;glycerol-3-phosphate dehydrogenase (NAD+) activity;glycerol-3-phosphate dehydrogenase complex;NAD binding
83992	0.278956	CTTNBP2	cortactin binding protein 2	NM_033427	NP_219499.1	ENSG00000077063	chr7:117138826 - 117300705
8424	0.277346	BBOX1	butyrobetaine (gamma), 2-oxoglutarate dioxygenase (gamma-butyrobetaine hydroxylase) 1	NM_003986	NP_003977.1	ENSG00000129151	chr11:27033553 - 27105576	carnitine biosynthetic process;electron transport;gamma-butyrobetaine dioxygenase activity;iron ion binding;oxidoreductase activity;oxidoreductase activity, acting on single donors with incorporation of molecular oxygen, incorporation of two atoms of oxygen
1562	0.27717	CYP2C18	cytochrome P450, family 2, subfamily C, polypeptide 18		http://cbio.mskcc.org/Public/products/human_mapped/Mapback_html/.html	ENSG00000108242	chr10:null	electron transport;endoplasmic reticulum;heme binding;iron ion binding;membrane;metal ion binding;microsome;monooxygenase activity;oxygen binding;unspecific monooxygenase activity
389328	0.276106
643008	0.275346
116362	0.274183	RBP7	retinol binding protein 7, cellular	NM_052960	NP_443192.1	ENSG00000162444	chr1:9979903 - 9998477	lipid binding;retinal binding;retinol binding;transport	Stability
3866	0.271363	KRT15	keratin 15	NM_002275	NP_002266.2	ENSG00000171346	chr17:36923800 - 36928605	epidermis development;intermediate filament;protein binding;structural constituent of cytoskeleton
55808	0.27038	ST6GALNAC1	ST6 (alpha-N-acetyl-neuraminyl-2,3-beta-galactosyl-1,3)-N-acetylgalactosaminide alpha-2,6-sialyltransferase 1	NM_018414	NP_060884.1	ENSG00000070526	chr17:72133006 - 72151315	alpha-N-acetylgalactosaminide alpha-2,6-sialyltransferase activity;integral to Golgi membrane;integral to membrane;membrane;protein amino acid glycosylation;sialyltransferase activity
85315	0.264999	PAQR8	progestin and adipoQ receptor family member VIII	NM_133367	NP_588608.1	ENSG00000170915	chr6:52375970 - 52377035	integral to membrane;lipid binding;membrane;receptor activity;steroid binding
148741	0.264641	ANKRD35	ankyrin repeat domain 35	NM_144698	NP_653299.3	ENSG00000198483	chr1:144260673 - 144279113
151473	0.261684	SLC16A14	solute carrier family 16, member 14 (monocarboxylic acid transporter 14)	NM_152527	NP_689740.2	ENSG00000163053	chr2:230610339 - 230632312	integral to membrane;membrane;transport;transporter activity
260293	0.261424	CYP4X1	cytochrome P450, family 4, subfamily X, polypeptide 1	NM_178033	NP_828847.1	ENSG00000186377	chr1:47262076 - 47288433	electron transport;endoplasmic reticulum;heme binding;iron ion binding;membrane;metal ion binding;microsome;monooxygenase activity;unspecific monooxygenase activity
8850	0.254978	KAT2B	p300/CBP-associated factor	NM_003884	NP_003875.3	ENSG00000114166	chr3:20056973 - 20169021	cell cycle;cell cycle arrest;chromatin remodeling;histone acetyltransferase activity;histone deacetylase binding;metabolic process;N-acetyltransferase activity;N-terminal peptidyl-lysine acetylation;negative regulation of cell proliferation;nucleus;protein amino acid acetylation;regulation of transcription, DNA-dependent;transcription;transcription coactivator activity;transferase activity	Androgen Receptor, NOTCH, TGFBR, Stability, Tumor Suppressor
6820	0.254829	SULT2B1	sulfotransferase family, cytosolic, 2B, member 1	NM_004605, NM_177973	NP_004596.2, NP_814444.1	ENSG00000088002	chr19:53747321 - 53794475	alcohol sulfotransferase activity;cytoplasm;lipid metabolic process;steroid metabolic process;steroid sulfotransferase activity;transferase activity
11012	0.254136	KLK11	kallikrein-related peptidase 11	NM_006853	NP_006844.1	ENSG00000167757	chr19:56217612 - 56222585	extracellular region;peptidase activity;proteolysis;serine-type endopeptidase activity
1346	0.253306	COX7A1	cytochrome c oxidase subunit VIIa polypeptide 1 (muscle)	NM_001864	NP_001855.1	ENSG00000161281	chr19:41333723 - 41335149	cytochrome-c oxidase activity;electron carrier activity;electron transport;integral to membrane;membrane;mitochondrial respiratory chain;mitochondrion
220965	0.252411	FAM13C1	family with sequence similarity 13, member C1	NM_198215, NM_001001971	NP_937858.2, NP_001001971.1	ENSG00000148541	chr10:60677379 - 60792226
340277	0.251086	C7orf46	chromosome 7 open reading frame 46	NM_199136, NM_001127365, NM_001127364	NP_954587.2, NP_001120837.1, NP_001120836.1	ENSG00000188732	chr7:23686362 - 23708308
57419	0.249252	SLC24A3	solute carrier family 24 (sodium/potassium/calcium exchanger), member 3	NM_020689	NP_065740.2	ENSG00000185052	chr20:19141486 - 19649784	antiporter activity;calcium ion binding;calcium ion transport;calcium, potassium:sodium antiporter activity;integral to membrane;ion transport;membrane;potassium ion binding;potassium ion transport;sodium ion binding;sodium ion transport;symporter activity
55	0.248874	ACPP	acid phosphatase, prostate	NM_001099	NP_001090.2	ENSG00000014257	chr3:133518990 - 133558412	acid phosphatase activity;extracellular region;hydrolase activity;protein tyrosine phosphatase activity;regulation of progression through cell cycle	Phosphatase, Stability
192666	0.247139	KRT24	keratin 24	NM_019016	NP_061889.2	ENSG00000167916	chr17:36108014 - 36113471	intermediate filament;structural molecule activity
65982	0.241324	ZSCAN18	zinc finger and SCAN domain containing 18	NM_023926	NP_076415.2	ENSG00000121413	chr19:63287863 - 63293446	intracellular;metal ion binding;nucleus;regulation of transcription, DNA-dependent;transcription;transcription factor activity;zinc ion binding
43849	0.240136	KLK12	kallikrein-related peptidase 12	NM_019598, NM_145895, NM_145894	NP_062544.1, NP_665902.1, NP_665901.1	ENSG00000186474	chr19:56224222 - 56229689	extracellular region;peptidase activity;proteolysis;serine-type endopeptidase activity;soluble fraction
124976	0.239785	SPNS2	spinster homolog 2 (Drosophila)	NM_001124758	NP_001118230.1	ENSG00000183018	chr17:4349091 - 4386986	integral to membrane;membrane;transport;transporter activity
8000	0.239509	PSCA	prostate stem cell antigen	NM_005672	NP_005663.1	ENSG00000167653	chr8:143758931 - 143760552	GPI anchor binding;plasma membrane
7739	0.238027	ZNF185	zinc finger protein 185 (LIM domain)	NM_007150	NP_009081.2	ENSG00000147394	chrX:151833689 - 151889741	metal ion binding;zinc ion binding
9407	0.236546	TMPRSS11D	transmembrane protease, serine 11D	NM_004262	NP_004253.1	ENSG00000153802	chr4:68370649 - 68432246	extracellular region;integral to plasma membrane;membrane;peptidase activity;proteolysis;respiratory gaseous exchange;serine-type endopeptidase activity
4925	0.235549	NUCB2	nucleobindin 2	NM_005013	NP_005004.1	ENSG00000070081	chr11:17273446 - 17309542	calcium ion binding;cytoplasm;cytosol;DNA binding;endoplasmic reticulum;ER-Golgi intermediate compartment;extracellular space;nuclear outer membrane;nucleus;plasma membrane
5055	0.233803	SERPINB2	serpin peptidase inhibitor, clade B (ovalbumin), member 2	NM_002575	NP_002566.1	ENSG00000197632	chr18:59709658 - 59721519	anti-apoptosis;plasminogen activator activity;serine-type endopeptidase inhibitor activity	Oncogene, Tumor Suppressor
3131	0.233465	HLF	hepatic leukemia factor	NM_002126	NP_002117.1	ENSG00000108924	chr17:50697844 - 50753239	double-stranded DNA binding;multicellular organismal development;nucleus;protein dimerization activity;regulation of transcription, DNA-dependent;rhythmic process;sequence-specific DNA binding;transcription;transcription factor activity;transcription from RNA polymerase II promoter	Futreal et al 2004, Mitelman 2000, Translocation
11343	0.228807	MGLL	monoglyceride lipase	NM_007283, NM_001003794	NP_009214.1, NP_001003794.1	ENSG00000074416	chr3:128893730 - 129023351	acylglycerol lipase activity;aromatic compound metabolic process;hydrolase activity;inflammatory response;lipid metabolic process;lysophospholipase activity;serine esterase activity
131177	0.221136	FAM3D	family with sequence similarity 3, member D	NM_138805	NP_620160.1	ENSG00000198643	chr3:58595045 - 58616330	cytokine activity;extracellular region;negative regulation of insulin secretion
7018	0.221126	TF	transferrin	NM_001063	NP_001054.1	ENSG00000091513	chr3:134947974 - 134980154	endocytic vesicle;endosome;extracellular region;ferric iron binding;ion transport;iron ion homeostasis;iron ion transport;metal ion binding
1893	0.217462	ECM1	extracellular matrix protein 1	NM_022664, NM_004425	NP_073155.2, NP_004416.2	ENSG00000143369	chr1:148747309 - 148752567	carrier activity;extracellular region;extracellular space;positive regulation of I-kappaB kinase/NF-kappaB cascade;proteinaceous extracellular matrix;signal transducer activity;transport
7051	0.211421	TGM1	transglutaminase 1 (K polypeptide epidermal type I, protein-glutamine-gamma-glutamyltransferase)	NM_000359	NP_000350.1	ENSG00000092295	chr14:23788358 - 23801398	acyltransferase activity;calcium ion binding;cell envelope organization and biogenesis;cell-cell adherens junction;cornified envelope;intrinsic to membrane;keratinization;keratinocyte differentiation;membrane;organ morphogenesis;peptide cross-linking;protein binding;protein modification process;protein-glutamine gamma-glutamyltransferase activity;transferase activity
3248	0.210793	HPGD	hydroxyprostaglandin dehydrogenase 15-(NAD)	NM_000860	NP_000851.2	ENSG00000164120	chr4:175649681 - 175680177	15-hydroxyprostaglandin dehydrogenase (NAD+) activity;cellular_component;cytosol;fatty acid metabolic process;lipid metabolic process;lipoxygenase pathway;metabolic process;NAD binding;negative regulation of progression through cell cycle;oxidoreductase activity;parturition;pregnancy;prostaglandin E receptor activity;prostaglandin metabolic process;protein homodimerization activity;transforming g…
23328	0.210009	SASH1	SAM and SH3 domain containing 1	NM_015278	NP_056093.3	ENSG00000111961	chr6:148705896 - 148911387	cell cycle;negative regulation of progression through cell cycle	Tumor Suppressor
2312	0.206343	FLG	filaggrin	NM_002016	NP_002007.1	ENSG00000143631	chr1:150541799 - 150554556	calcium ion binding;cell differentiation;cytoplasmic membrane-bound vesicle;cytoskeleton;intermediate filament;multicellular organismal development;structural molecule activity
144568	0.206305	A2ML1	alpha-2-macroglobulin-like 1	NM_144670	NP_653271.2	ENSG00000166535	chr12:8866514 - 8918874	endopeptidase inhibitor activity
342897	0.203529	NCCRP1	-	NM_001001414	NP_001001414.1	ENSG00000188505	chr19:44379462 - 44383236	protein binding;protein catabolic process;receptor activity
169166	0.200365	SNX31	-	NM_152628	NP_689841.3	ENSG00000174226	chr8:101655268 - 101730918	cell communication;phosphoinositide binding;protein binding
239	0.199908	ALOX12	arachidonate 12-lipoxygenase	NM_000697	NP_000688.2	ENSG00000108839	chr17:6840160 - 6854466	anti-apoptosis;arachidonate 12-lipoxygenase activity;arachidonic acid metabolic process;cell motility;cytosol;electron transport;fatty acid oxidation;hepoxilin-epoxide hydrolase activity;iron ion binding;leukotriene biosynthetic process;lipoxygenase activity;metal ion binding;negative regulation of cell volume;oxidoreductase activity;oxygen and reactive oxygen species metabolic process;positive r…
29760	0.199868	BLNK	B-cell linker	NM_001114094, NM_013314	NP_001107566.1, NP_037446.1	ENSG00000095585	chr10:97941718 - 98021145	B cell differentiation;cytoplasm;hemocyte development;humoral immune response;inflammatory response;intracellular;intracellular signaling cascade;SH3/SH2 adaptor activity;transmembrane receptor protein tyrosine kinase adaptor protein activity
285386	0.198287	TPRG1	family with sequence similarity 79, member B	NM_198485	NP_940887.1	ENSG00000188001	chr3:190407867 - 190521303
92196	0.192682	DAPL1	-	NM_001017920	NP_001017920.2	ENSG00000163331	chr2:159360130 - 159380579
5764	0.191457	PTN	pleiotrophin (heparin binding growth factor 8, neurite growth-promoting factor 1)	NM_002825	NP_002816.1	ENSG00000105894	chr7:136563306 - 136590260	bone mineralization;cell proliferation;cytokine activity;endoplasmic reticulum;extracellular space;growth factor activity;heparin binding;learning;nervous system development;positive regulation of cell proliferation;protein phosphatase inhibitor activity;regulation of progression through cell cycle;transmembrane receptor protein tyrosine phosphatase signaling pathway	Phosphatase
116123	0.190291	FMO9P	-		http://cbio.mskcc.org/Public/products/human_mapped/Mapback_html/.html	ENSG00000143151	chr1:null	electron transport;FAD binding;monooxygenase activity
10351	0.187224	ABCA8	ATP-binding cassette, sub-family A (ABC1), member 8	NM_007168	NP_009099.1	ENSG00000141338	chr17:64375820 - 64449770	ATP binding;ATPase activity;ATPase activity, coupled to transmembrane movement of substances;integral to membrane;membrane;nucleotide binding;transport
218	0.17515	ALDH3A1	aldehyde dehydrogenase 3 family, memberA1	NM_000691	NP_000682.3	ENSG00000108602	chr17:19582125 - 19589034	alcohol dehydrogenase (NADP+) activity;aldehyde dehydrogenase (NAD) activity;aldehyde dehydrogenase [NAD(P)+] activity;aldehyde metabolic process;cytosol;electron transport;endoplasmic reticulum;metabolic process;oxidoreductase activity
2878	0.172268	GPX3	glutathione peroxidase 3 (plasma)	NM_002084	NP_002075.2	http://www.ensembl.org/Homo_sapiens/Search/Summary?species=Homo_sapiens;idx=;q=	chr5:150380408 - 150387884	extracellular space;glutathione peroxidase activity;hydrogen peroxide catabolic process;oxidoreductase activity;protein homotetramerization;response to lipid hydroperoxide;selenium binding;transcription factor binding
1776	0.171597	DNASE1L3	deoxyribonuclease I-like 3	NM_004944	NP_004935.1	ENSG00000163687	chr3:58153453 - 58171673	apoptosis;calcium ion binding;deoxyribonuclease activity;DNA binding;DNA fragmentation during apoptosis;endonuclease activity;hydrolase activity;nucleus
282996	0.166689
1577	0.166378	CYP3A5	cytochrome P450, family 3, subfamily A, polypeptide 5		http://cbio.mskcc.org/Public/products/human_mapped/Mapback_html/.html	ENSG00000106258	chr7:null	electron transport;endoplasmic reticulum;heme binding;iron ion binding;membrane;membrane fraction;metal ion binding;microsome;monooxygenase activity;oxygen binding;steroid metabolic process;unspecific monooxygenase activity;xenobiotic metabolic process
83699	0.165815	SH3BGRL2	SH3 domain binding glutamic acid-rich protein like 2	NM_031469	NP_113657.1	ENSG00000198478	chr6:80397897 - 80465945	nucleus
151987	0.164878	PPP4R2	protein phosphatase 4, regulatory subunit 2	NM_174907	NP_777567.1	ENSG00000163605	chr3:73128878 - 73197563	centrosome;protein binding;protein modification process
2012	0.162462	EMP1	epithelial membrane protein 1	NM_001423	NP_001414.1	ENSG00000134531	chr12:13255711 - 13258892	cell death;cell growth;cell proliferation;epidermis development;integral to membrane;membrane;membrane fraction;multicellular organismal development
94121	0.158331	SYTL4	synaptotagmin-like 4 (granuphilin-a)	NM_080737, NM_001129896	NP_542775.2, NP_001123368.1	ENSG00000102362	chrX:99817680 - 99843689	exocytosis;extrinsic to plasma membrane;intracellular protein transport;membrane;metal ion binding;neurexin binding;phospholipid binding;Rab GTPase binding;synaptic vesicle;transport;transporter activity;zinc ion binding
2327	0.154497	FMO2	flavin containing monooxygenase 2 (non-functional)	NM_001460	NP_001451.1	ENSG00000094963	chr1:169421476 - 169444716	dimethylaniline monooxygenase (N-oxide-forming) activity;electron transport;endoplasmic reticulum;FAD binding;integral to membrane;magnesium ion binding;membrane;microsome;monooxygenase activity;oxygen and reactive oxygen species metabolic process
7053	0.143779	TGM3	transglutaminase 3 (E polypeptide, protein-glutamine-gamma-glutamyltransferase)	NM_003245	NP_003236.3	ENSG00000125780	chr20:2224709 - 2269227	acyltransferase activity;calcium ion binding;cell envelope organization and biogenesis;cornified envelope;cytoplasm;extrinsic to internal side of plasma membrane;GDP binding;GTP binding;GTPase activity;hair cell differentiation;hair follicle morphogenesis;keratinization;keratinocyte differentiation;magnesium ion binding;peptide cross-linking;protein modification process;protein tetramerization;pr…
2681	0.13948	GGTA1	glycoprotein, alpha-galactosyltransferase 1		http://cbio.mskcc.org/Public/products/human_mapped/Mapback_html/.html	http://www.ensembl.org/Homo_sapiens/Search/Summary?species=Homo_sapiens;idx=;q=	chr9:null	carbohydrate metabolic process;membrane;transferase activity, transferring hexosyl groups
6707	0.127556	SPRR3	small proline-rich protein 3	NM_005416	NP_005407.1	ENSG00000163209	chr1:151242120 - 151242630	cornified envelope;epidermis development;keratinization;keratinocyte differentiation;protein binding;structural molecule activity;wound healing
163351	0.12542	GBP6	guanylate binding protein family, member 6	NM_198460	NP_940862.2	ENSG00000183347	chr1:89606698 - 89623616	GTP binding;GTPase activity;immune response
653325	0.123638
84525	0.119911	HOPX	-	NM_139212	NP_631958.1	ENSG00000171476	chr4:57209642 - 57216923	multicellular organismal development;nucleus;regulation of transcription, DNA-dependent;sequence-specific DNA binding;transcription factor activity
147645	0.116992
256691	0.115124	MAMDC2	MAM domain containing 2	NM_153267	NP_694999.3	ENSG00000165072	chr9:71848933 - 72030768	membrane
10321	0.112654	CRISP3	cysteine-rich secretory protein 3	NM_006061	NP_006052.1	ENSG00000096006	chr6:49804401 - 49813068	cell-cell adhesion;extracellular region;fertilization;innate immune response;molecular_function;proteinaceous extracellular matrix;specific granule;spermatogenesis
3860	0.110876	KRT13	keratin 13	NM_153490, NM_002274	NP_705694.2, NP_002265.2	ENSG00000171401	chr17:36911033 - 36915328	epidermis development;intermediate filament;structural constituent of cytoskeleton
5507	0.103318	PPP1R3C	protein phosphatase 1, regulatory (inhibitor) subunit 3C	NM_005398	NP_005389.1	ENSG00000119938	chr10:93379663 - 93382706	protein phosphatase type 1 activity	Phosphatase
25890	0.10131	ABI3BP	ABI gene family, member 3 (NESH) binding protein	NM_015429	NP_056244.2	ENSG00000154175	chr3:101952028 - 102194939
1048	0.0990099	CEACAM5	carcinoembryonic antigen-related cell adhesion molecule 5	NM_004363	NP_004354.2	ENSG00000105388	chr19:46904490 - 46923076	GPI anchor binding;integral to membrane;integral to plasma membrane;membrane
54544	0.0977231	CRCT1	cysteine-rich C-terminal 1	NM_019060	NP_061933.1	ENSG00000169509	chr1:150754483 - 150754783	protein binding
8796	0.0872402	SCEL	sciellin	NM_144777, NM_003843	NP_659001.1, NP_003834.2	ENSG00000136155	chr13:77028011 - 77116410	cornified envelope;cytoplasm;embryonic development;epidermis development;keratinocyte differentiation;metal ion binding;protein binding;zinc ion binding
11005	0.0835122	SPINK5	serine peptidase inhibitor, Kazal type 5	NM_001127699, NM_006846, NM_001127698	NP_001121171.1, NP_006837.2, NP_001121170.1	ENSG00000133710	chr5:147423800 - 147496747	anagen;cell cortex;cytoplasm;cytosol;endoplasmic reticulum;endoplasmic reticulum membrane;epithelial cell differentiation;extracellular matrix organization and biogenesis;extracellular region;hair cell differentiation;lamellar body;negative regulation of angiogenesis;negative regulation of immune response;negative regulation of proteolysis;peptidase activity;perinuclear region of cytoplasm;regula…
145781	0.0819739	GCOM1	-	NM_152451, NM_001018090, NM_001018091, NM_001018100	NP_689664.3, NP_001018100.1, NP_001018101.1, NP_001018110.1	ENSG00000137878	chr15:55671524 - 55794169
8909	0.0701809	P11	-	NM_006025	NP_006016.1	ENSG00000111405	chr12:46390851 - 46405463	cytoplasm;extracellular region;extracellular space;growth factor activity;plasma membrane;pregnancy;proteolysis;serine-type endopeptidase activity
54097	0.0684594	FAM3B	family with sequence similarity 3, member B	NM_058186, NM_206964	NP_478066.3, NP_996847.1	ENSG00000183844	chr21:41610676 - 41650994	cytokine activity;endoplasmic reticulum;extracellular region;extracellular space;insulin secretion
84651	0.0669541	SPINK7	serine peptidase inhibitor, Kazal type 7 (putative)	NM_032566	NP_115955.1	ENSG00000145879	chr5:147672239 - 147675440	protein binding;serine-type endopeptidase inhibitor activity
196374	0.0649933	KRT78	keratin 78	NM_173352	NP_775487.2	ENSG00000170423	chr12:51519163 - 51528981	intermediate filament;protein binding;structural molecule activity
51458	0.0626284	RHCG	Rh family, C glycoprotein	NM_016321	NP_057405.1	ENSG00000140519	chr15:87816969 - 87840779	ammonium transport;ammonium transporter activity;ankyrin binding;integral to plasma membrane;membrane;transport;transporter activity
22802	0.0456057	CLCA4	chloride channel, calcium activated, family member 4	NM_012128	NP_036260.2	ENSG00000016602	chr1:86785390 - 86818616	chloride channel activity;integral to plasma membrane;transport
441178	0.0452626
3851	0.0170511	KRT4	keratin 4	NM_002272	NP_002263.2	ENSG00000170477	chr12:51487119 - 51494331	cytoskeleton organization and biogenesis;embryonic development;epithelial cell differentiation;keratin filament;negative regulation of epithelial cell proliferation;protein heterodimerization activity;structural molecule activity
49860	0.0169543	CRNN	cornulin	NM_016190	NP_057274.1	ENSG00000143536	chr1:150648693 - 150651333	calcium ion binding;cell-cell adhesion;cytoplasm;membrane;metabolic process;response to heat;response to unfolded protein
4118	0.0162931	MAL	mal, T-cell differentiation protein	NM_022440, NM_002371, NM_022439, NM_022438	NP_071885.1, NP_002362.1, NP_071884.1, NP_071883.1	ENSG00000172005	chr2:95055264 - 95082927	apical plasma membrane;apical protein localization;apoptotic protease activator activity;cell differentiation;central nervous system development;channel or pore class transporter activity;endoplasmic reticulum;endosome;hemocyte development;induction of apoptosis;insoluble fraction;integral to plasma membrane;lipid binding;lipid raft;lipid raft polarization;membrane;membrane fraction;myelination;s…	Tumor Suppressor
132724	0.00678807	TMPRSS11B	transmembrane protease, serine 11B	NM_182502	NP_872308.2	ENSG00000185873	chr4:68776223 - 68793871	integral to membrane;peptidase activity;proteolysis;serine-type endopeptidase activity
