# Supplementary material for: A gene signature in histologically normal surgical margins is predictive of oral carcinoma recurrence
Source: BMC Cancer. 2011 Oct 11;11:437. doi: 10.1186/1471-2407-11-437 (PMC3198722; doi:10.1186/1471-2407-11-437)
Supplement: Additional file 3 — Table S2. List of 138 over-expressed genes, with FDR < 0.01, identified in both the meta-analysis of public datasets and our microarray experiment. [file 1471-2407-11-437-S3.XLS]

## Sheet: Sheet1
Entrez ID	Gene Symbol	Gene Name	Refseq Protein (linked to MSKCC Mapback)	UCSC Genomic Coordinates	GO Categories	Sources
57085	AGTRAP	angiotensin II receptor-associated protein	NP_001035287.1, NP_001035285.1, NP_065083.3, NP_001035284.1, NP_001035286.1	chr1:11718852 - 11732836	endoplasmic reticulum;integral to membrane;membrane
9447	AIM2	absent in melanoma 2	NP_004824.1	chr1:157299105 - 157309913	immune response
54443	ANLN	anillin, actin binding protein	NP_061155.2	chr7:36396160 - 36458734	actin binding;cell cycle;contractile ring;cytokinesis;mitosis;nucleus;regulation of exit from mitosis;septin ring assembly
9582	APOBEC3B	apolipoprotein B mRNA editing enzyme, catalytic polypeptide-like 3B	NP_004891.3	chr22:37708404 - 37718396	hydrolase activity;hydrolase activity, acting on carbon-nitrogen (but not peptide) bonds, in cyclic amidines;zinc ion binding
8542	APOL1	apolipoprotein L, 1	NP_003652.2	chr22:34980947 - 34992025	cholesterol metabolic process;extracellular region;extracellular space;lipid binding;lipid metabolic process;lipid transport;lipid transporter activity;lipoprotein metabolic process;steroid metabolic process
29028	ATAD2	ATPase family, AAA domain containing 2	NP_054828.2	chr8:124402554 - 124477778	ATP binding;nucleoside-triphosphatase activity;nucleotide binding
6790	AURKA	aurora kinase A	NP_940839.1	chr20:54378620 - 54396660	ATP binding;kinase activity;mitosis;mitotic cell cycle;nucleotide binding;nucleus;phosphoinositide-mediated signaling;protein amino acid phosphorylation;protein binding;protein kinase activity;protein serine/threonine kinase activity;regulation of protein stability;spindle;spindle organization and biogenesis;transferase activity;ubiquitin protein ligase binding
151516	BC040598	-	NP_690005.2	chr2:70043855 - 70077379	aspartic-type endopeptidase activity;integral to membrane;membrane;peptidase activity;protein maturation via proteolysis;skin development
637	BID	BH3 interacting domain death agonist	NP_001187.1, NP_932071.1	chr22:16598345 - 16636455	cytoplasm;cytosol;death receptor binding;induction of apoptosis via death domain receptors;membrane fraction;mitochondrion;neuron apoptosis;positive regulation of apoptosis;protein binding;release of cytochrome c from mitochondria
646	BNC1	basonuclin 1	NP_001708.3	chr15:81717197 - 81744384	epidermis development;intracellular;metal ion binding;nucleic acid binding;nucleus;positive regulation of cell proliferation;regulation of transcription, DNA-dependent;transcription;transcription factor activity;zinc ion binding
684	BST2	bone marrow stromal cell antigen 2	NP_004326.1	chr19:17375503 - 17377384	B cell activation;cell proliferation;cell-cell signaling;GPI anchor binding;humoral immune response;integral to plasma membrane;membrane;multicellular organismal development;positive regulation of I-kappaB kinase/NF-kappaB cascade;signal transducer activity
91283	C9orf30	chromosome 9 open reading frame 30	http://cbio.mskcc.org/Public/products/human_mapped/Mapback_html/.html	chr9:null	DNA binding
760	CA2	carbonic anhydrase II	NP_000058.1	chr8:86563562 - 86580270	carbon dioxide transport;carbonate dehydratase activity;cytoplasm;lyase activity;metal ion binding;morphogenesis of an epithelium;one-carbon compound metabolic process;secretion;zinc ion binding
813	CALU	calumenin	NP_001210.1	chr7:128175873 - 128196457	biological_process;calcium ion binding;endoplasmic reticulum;Golgi apparatus
991	CDC20	cell division cycle 20 homolog (S. cerevisiae)	NP_001246.2	chr1:43597473 - 43601387	cell cycle;cell division;mitosis;protein binding;regulation of progression through cell cycle;spindle;ubiquitin cycle;ubiquitin-dependent protein catabolic process
994	CDC25B	cell division cycle 25 homolog B (S. pombe)	NP_068659.1, NP_004349.1, NP_068658.1	chr20:3725178 - 3733608	cell division;hydrolase activity;intracellular;M phase of mitotic cell cycle;mitosis;positive regulation of cell proliferation;protein amino acid dephosphorylation;protein binding;protein tyrosine phosphatase activity;regulation of progression through cell cycle	Phosphatase
1001	CDH3	cadherin 3, type 1, P-cadherin (placental)	NP_001784.2	chr16:67236783 - 67289804	calcium ion binding;homophilic cell adhesion;integral to membrane;plasma membrane;protein binding;response to stimulus;visual perception
1033	CDKN3	cyclin-dependent kinase inhibitor 3 (CDK2-associated dual specificity phosphatase)	NP_005183.2	chr14:53933536 - 53956546	cell cycle;cell cycle arrest;dephosphorylation;G1/S transition of mitotic cell cycle;hydrolase activity;negative regulation of cell proliferation;protein binding;protein tyrosine phosphatase activity;protein tyrosine/serine/threonine phosphatase activity;regulation of cyclin-dependent protein kinase activity	Phosphatase, Protein Kinase
55165	CEP55	centrosomal protein 55kDa	NP_060601.3, NP_001120654.1	chr10:95249798 - 95277900	cell cycle;cell division;mitosis
9435	CHST2	carbohydrate (N-acetylglucosamine-6-O) sulfotransferase 2	NP_004258.2	chr3:144322348 - 144323941	carbohydrate metabolic process;inflammatory response;integral to membrane;intrinsic to Golgi membrane;membrane;multicellular organismal development;N-acetylglucosamine 6-O-sulfotransferase activity;N-acetylglucosamine metabolic process;sulfur metabolic process;trans-Golgi network;transferase activity
129607	CMPK2	-	NP_997198.2	chr2:6907431 - 6923278	kinase activity
1277	COL1A1	collagen, type I, alpha 1	NP_000079.2	chr17:45617861 - 45633873	collagen;collagen type I;cytoplasm;epidermis development;extracellular matrix structural constituent;phosphate transport;protein binding;sensory perception of sound;skeletal development;structural constituent of bone	Futreal et al 2004, Mitelman 2000, Translocation
1278	COL1A2	collagen, type I, alpha 2	NP_000080.2	chr7:93862279 - 93897641	collagen;collagen type I;cytoplasm;extracellular matrix structural constituent;phosphate transport;protein binding;sensory perception of sound;skeletal development;structural constituent of bone;transmembrane receptor protein tyrosine kinase signaling pathway	Mitelman 2000, Protein Kinase, Stability
1281	COL3A1	collagen, type III, alpha 1 (Ehlers-Danlos syndrome type IV, autosomal dominant)	NP_000081.1	chr2:189547460 - 189584745	circulation;collagen;collagen type III;cytoplasm;extracellular matrix structural constituent;organ morphogenesis;phosphate transport
1282	COL4A1	collagen, type IV, alpha 1	NP_001836.2	chr13:109600710 - 109757375	basement membrane;collagen;cytoplasm;extracellular matrix structural constituent;extracellular region;phosphate transport	Stability
1284	COL4A2	collagen, type IV, alpha 2	NP_001837.2	chr13:109758251 - 109962539	collagen;collagen type IV;cytoplasm;extracellular matrix organization and biogenesis;extracellular matrix structural constituent;negative regulation of angiogenesis;phosphate transport
1289	COL5A1	collagen, type V, alpha 1	NP_000084.3	chr9:136673854 - 136873970	cell adhesion;collagen;collagen type V;cytoplasm;extracellular matrix structural constituent;heparin binding;phosphate transport
1290	COL5A2	collagen, type V, alpha 2	NP_000384.2	chr2:189607040 - 189752575	collagen;collagen fibril organization;collagen type V;cytoplasm;extracellular matrix structural constituent;phosphate transport;skin development
115908	CTHRC1	collagen triple helix repeat containing 1	NP_612464.1	chr8:104453060 - 104464004	cytoplasm;phosphate transport;proteinaceous extracellular matrix;structural molecule activity
6373	CXCL11	chemokine (C-X-C motif) ligand 11	NP_005400.1	chr4:77174969 - 77176164	cell-cell signaling;chemokine activity;chemotaxis;extracellular region;extracellular space;immune response;inflammatory response;signal transduction
10563	CXCL13	chemokine (C-X-C motif) ligand 13 (B-cell chemoattractant)	NP_006410.1	chr4:78746043 - 78751217	cell-cell signaling;chemokine activity;chemotaxis;elevation of cytosolic calcium ion concentration;extracellular region;extracellular space;immune response;inflammatory response;lymph node development;soluble fraction
4283	CXCL9	chemokine (C-X-C motif) ligand 9	NP_002407.1	chr4:77143774 - 77147626	cell-cell signaling;cellular defense response;chemokine activity;chemotaxis;extracellular region;extracellular space;G-protein coupled receptor protein signaling pathway;immune response;inflammatory response;signal transduction
23586	DDX58	DEAD (Asp-Glu-Ala-Asp) box polypeptide 58	NP_055129.2	chr9:32447119 - 32516164	ATP binding;ATP-dependent helicase activity;hydrolase activity;innate immune response;nucleoside-triphosphatase activity;nucleotide binding;protein binding;response to virus;RNA binding
55601	DDX60	-	NP_060101.3	chr4:169374658 - 169468985	ATP binding;ATP-dependent helicase activity;nucleic acid binding
1687	DFNA5	deafness, autosomal dominant 5	NP_001120925.1, NP_004394.1, NP_001120926.1	chr7:24705169 - 24755918	hair cell differentiation;sensory perception of sound
23213	DKFZp434I0916	sulfatase 1	NP_055985.2, NP_001121676.1, NP_001121677.1, NP_001121678.1	chr8:70715605 - 70734111	apoptosis;arylsulfatase activity;calcium ion binding;cell surface;endoplasmic reticulum;extracellular space;heparan sulfate proteoglycan metabolic process;hydrolase activity;metabolic process
51514	DTL	denticleless homolog (Drosophila)	NP_057532.2	chr1:210275855 - 210342905	DNA replication;nucleus;protein binding;response to DNA damage stimulus;ubiquitin cycle
1894	ECT2	epithelial cell transforming sequence 2 oncogene	NP_060568.3	chr3:173955014 - 174020721	guanyl-nucleotide exchange factor activity;intracellular;intracellular signaling cascade;positive regulation of I-kappaB kinase/NF-kappaB cascade;protein binding;regulation of Rho protein signal transduction;Rho guanyl-nucleotide exchange factor activity;signal transducer activity	Oncogene
25975	EGFL6	EGF-like-domain, multiple 6	NP_056322.2	chrX:13497901 - 13561135	calcium ion binding;cell cycle;extracellular space;integrin binding;membrane
94240	EPSTI1	epithelial stromal interaction 1 (breast)	NP_150280.1, NP_001002264.1	chr13:42360385 - 42464301
8772	FADD	Fas (TNFRSF6)-associated via death domain	NP_003815.1	chr11:69727213 - 69730227	apoptotic program;cell surface receptor linked signal transduction;cytoplasm;death receptor binding;identical protein binding;induction of apoptosis via death domain receptors;positive regulation of I-kappaB kinase/NF-kappaB cascade;regulation of apoptosis;signal transducer activity	TNF_alpha_NF_kB
2191	FAP	fibroblast activation protein, alpha	NP_004451.2	chr2:162735734 - 162808083	dipeptidyl-peptidase IV activity;integral to membrane;lamellipodium;membrane;metalloendopeptidase activity;prolyl oligopeptidase activity;protein homodimerization activity;proteolysis
2195	FAT1	FAT tumor suppressor homolog 1 (Drosophila)	NP_005236.2	chr4:187746739 - 187867975	anatomical structure morphogenesis;calcium ion binding;cell adhesion;cell-cell signaling;homophilic cell adhesion;integral to plasma membrane;membrane;protein binding	Tumor Suppressor
200933	FBXO45	F-box protein 45	NP_001099043.1	chr3:197780252 - 197795586
55612	FERMT1	chromosome 20 open reading frame 42	NP_060141.3	chr20:6005819 - 6048201
10468	FST	follistatin	NP_006341.1, NP_037541.1	chr5:52812378 - 52817620	activin inhibitor activity;BMP signaling pathway;extracellular region;female gonad development;gamete generation;negative regulation of cell differentiation;negative regulation of follicle-stimulating hormone secretion;negative regulation of transcription from RNA polymerase II promoter;odontogenesis (sensu Vertebrata);pattern specification process;protein binding
11226	GALNT6	UDP-N-acetyl-alpha-D-galactosamine:polypeptide N-acetylgalactosaminyltransferase 6 (GalNAc-T6)	NP_009141.2	chr12:50034429 - 50059832	calcium ion binding;integral to membrane;manganese ion binding;membrane;polypeptide N-acetylgalactosaminyltransferase activity;protein amino acid O-linked glycosylation;sugar binding;transferase activity, transferring glycosyl groups
51659	GINS2	GINS complex subunit 2 (Psf2 homolog)	NP_057179.1	chr16:84269318 - 84280005	DNA replication;nucleus
26585	GREM1	gremlin 1, cysteine knot superfamily, homolog (Xenopus laevis)	NP_037504.1	chr15:30810183 - 30810738	cytokine activity;extracellular space;multicellular organismal development;nervous system development;protein binding
3429	IFI27	interferon, alpha-inducible protein 27	NP_005523.3	chr14:93647781 - 93652617	biological_process;endoplasmic reticulum;immune response;integral to membrane;membrane;molecular_function
10437	IFI30	interferon, gamma-inducible protein 30	NP_006323.2	chr19:18145651 - 18149721	antigen processing and presentation of exogenous peptide antigen via MHC class II;extracellular region;immune response;lysosome;oxidoreductase activity
3430	IFI35	interferon-induced protein 35	NP_005524.1	chr17:38412490 - 38419842	immune response;nucleus;protein binding;response to virus
10561	IFI44	interferon-induced protein 44	NP_006408.3	chr1:78888468 - 78902084	cytoplasm;response to virus
2537	IFI6	interferon, alpha-inducible protein 6	NP_075010.1, NP_075011.1, NP_002029.3	chr1:27865478 - 27868412	anti-apoptosis;immune response;integral to membrane;membrane;mitochondrion;negative regulation of caspase activity;negative regulation of mitochondrial depolarization;protein binding;release of cytochrome c from mitochondria
3437	IFIT3	interferon-induced protein with tetratricopeptide repeats 3	NP_001540.2	chr10:91077810 - 91089865	binding;biological_process;cellular_component;immune response
3620	INDO	indoleamine-pyrrole 2,3 dioxygenase	NP_002155.1	chr8:39890598 - 39904861	electron carrier activity;heme binding;immune response;indoleamine-pyrrole 2,3-dioxygenase activity;iron ion binding;metal ion binding;pregnancy;tryptophan catabolic process to kynurenine
3664	IRF6	interferon regulatory factor 6	NP_006138.1	chr1:208028387 - 208041381	intracellular;nucleus;regulation of transcription, DNA-dependent;transcription;transcription factor activity
9636	ISG15	ISG15 ubiquitin-like modifier	NP_005092.1	chr1:938816 - 939721	cell-cell signaling;cytoplasm;extracellular space;immune response;ISG15-protein conjugation;protein binding;protein modification process;response to virus;ubiquitin cycle
3675	ITGA3	integrin, alpha 3 (antigen CD49C, alpha 3 subunit of VLA-3 receptor)	NP_002195.1, NP_005492.1	chr17:45488802 - 45521628	basolateral plasma membrane;calcium ion binding;cell adhesion;cell-matrix adhesion;integral to membrane;integrin complex;integrin-mediated signaling pathway;membrane;memory;neuron migration;protein binding;receptor activity;synaptosome
3655	ITGA6	integrin, alpha 6	NP_001073286.1, NP_000201.2	chr2:173000762 - 173077226	calcium ion binding;cell adhesion;cell-matrix adhesion;cell-substrate junction assembly;integral to membrane;integrin complex;integrin-mediated signaling pathway;membrane;protein binding;receptor activity	Alpha6Beta4 Integrin, Stability
9928	KIF14	kinesin family member 14	NP_055690.1	chr1:198789138 - 198854474	ATP binding;microtubule;microtubule associated complex;microtubule motor activity;microtubule-based movement;nucleotide binding
10112	KIF20A	kinesin family member 20A	NP_005724.1	chr5:137543268 - 137551001	ATP binding;Golgi apparatus;microtubule;microtubule associated complex;microtubule motor activity;microtubule-based movement;nucleotide binding;protein transport;transporter activity;vesicle-mediated transport
3868	KRT16	keratin 16 (focal non-epidermolytic palmoplantar keratoderma)	NP_005548.2	chr17:37019712 - 37022466	cell proliferation;cytoskeleton organization and biogenesis;epidermis development;intermediate filament;intermediate filament cytoskeleton organization and biogenesis;protein binding;structural constituent of cytoskeleton
3872	KRT17	keratin 17	NP_000413.1	chr17:37029371 - 37034287	biological_process;cellular_component;epidermis development;intermediate filament;protein binding;structural constituent of cytoskeleton;structural molecule activity	EGFR1
8942	KYNU	kynureninase (L-kynurenine hydrolase)	NP_003928.1, NP_001028170.1	chr2:143359406 - 143516211	cytoplasm;hydrolase activity;kynureninase activity;metabolic process;NAD biosynthetic process;peptidase activity;pyridoxal phosphate binding;transaminase activity;tryptophan catabolic process
3914	LAMB3	laminin, beta 3	NP_001121113.1	chr1:207855238 - 207890912	basement membrane;cell adhesion;electron carrier activity;electron transport;epidermis development;heme binding;iron ion binding;laminin-5 complex;protein binding;proteinaceous extracellular matrix;structural molecule activity
27074	LAMP3	lysosomal-associated membrane protein 3	NP_055213.2	chr3:184324562 - 184363137	cell proliferation;integral to membrane;lysosomal membrane;membrane
55353	LAPTM4B	lysosomal associated protein transmembrane 4 beta	NP_060877.3	chr8:98857140 - 98932878	integral to membrane;membrane;transport
79888	LPCAT1	acyltransferase like 2	NP_079106.3	chr5:1516765 - 1576959	1-acylglycerophosphocholine O-acyltransferase;1-acylglycerophosphocholine O-acyltransferase activity;calcium ion binding;endoplasmic reticulum;Golgi apparatus;integral to membrane;membrane;metabolic process;phospholipid biosynthetic process;transferase activity
4171	MCM2	minichromosome maintenance complex component 2	NP_004517.2	chr3:128799999 - 128823306	ATP binding;cell cycle;chromatin;DNA binding;DNA replication;DNA replication initiation;DNA replication origin binding;DNA unwinding during replication;DNA-dependent ATPase activity;metal ion binding;nuclear origin of replication recognition complex;nucleosome assembly;nucleotide binding;nucleus;protein binding;regulation of transcription, DNA-dependent;transcription;zinc ion binding
84246	MED10	mediator of RNA polymerase II transcription, subunit 10 homolog (NUT2, S. cerevisiae)	NP_115662.2	chr5:6425615 - 6431596
9833	MELK	maternal embryonic leucine zipper kinase	NP_055606.1	chr9:36571678 - 36667334	ATP binding;nucleotide binding;protein amino acid phosphorylation;protein serine/threonine kinase activity;transferase activity
4237	MFAP2	microfibrillar-associated protein 2	NP_059453.1	chr1:17174001 - 17177355	extracellular matrix structural constituent;microfibril;proteinaceous extracellular matrix
4277	MICB	MHC class I polypeptide-related sequence B	NP_005922.2	chr6:31573949 - 31585665	antigen processing and presentation;cell recognition;cellular defense response;immune response;integral to membrane;membrane;MHC class I protein complex;protein binding;response to stress
4312	MMP1	matrix metallopeptidase 1 (interstitial collagenase)	NP_002412.1	chr11:102166352 - 102174033	calcium ion binding;collagen catabolic process;extracellular space;interstitial collagenase activity;peptidoglycan metabolic process;proteinaceous extracellular matrix;proteolysis;zinc ion binding
4319	MMP10	matrix metallopeptidase 10 (stromelysin 2)	NP_002416.1	chr11:102146733 - 102156532	calcium ion binding;collagen catabolic process;extracellular space;peptidoglycan metabolic process;proteinaceous extracellular matrix;proteolysis;stromelysin 2 activity;zinc ion binding
4321	MMP12	matrix metallopeptidase 12 (macrophage elastase)	NP_002417.2	chr11:102239040 - 102250877	calcium ion binding;cell motility;macrophage elastase activity;peptidoglycan metabolic process;proteinaceous extracellular matrix;proteolysis;zinc ion binding
4314	MMP3	matrix metallopeptidase 3 (stromelysin 1, progelatinase)	NP_002413.1	chr11:102212066 - 102219487	calcium ion binding;collagen catabolic process;extracellular space;peptidoglycan metabolic process;proteinaceous extracellular matrix;proteolysis;stromelysin 1 activity;zinc ion binding
4316	MMP7	matrix metallopeptidase 7 (matrilysin, uterine)	NP_002414.1	chr11:101896716 - 101906641	calcium ion binding;collagen catabolic process;extracellular space;matrilysin activity;peptidoglycan metabolic process;proteinaceous extracellular matrix;proteolysis;zinc ion binding	Alpha6Beta4 Integrin, Oncogene
4318	MMP9	matrix metallopeptidase 9 (gelatinase B, 92kDa gelatinase, 92kDa type IV collagenase)	NP_004985.2	chr20:44070972 - 44078414	calcium ion binding;collagen binding;collagen catabolic process;collagenase activity;extracellular matrix organization and biogenesis;extracellular space;gelatinase B activity;macrophage differentiation;peptidoglycan metabolic process;positive regulation of apoptosis;proteinaceous extracellular matrix;proteolysis;skeletal development;zinc ion binding
4430	MYO1B	myosin IB	NP_036355.2	chr2:191849866 - 191996931	actin binding;ATP binding;calmodulin binding;motor activity;myosin complex;nucleotide binding
4747	NEFL	neurofilament, light polypeptide 68kDa	NP_006149.2	chr8:24866239 - 24869946	axon;intermediate filament;neurofilament;protein binding;structural constituent of cytoskeleton;structural molecule activity
81831	NETO2	neuropilin (NRP) and tolloid (TLL)-like 2	NP_060562.3	chr16:45674632 - 45735024	integral to membrane;membrane;receptor activity
9631	NUP155	nucleoporin 155kDa	NP_004289.1, NP_705618.1	chr5:37327758 - 37406836	nuclear pore;nucleocytoplasmic transport;nucleocytoplasmic transporter activity;nucleus;structural constituent of nuclear pore;transport;transporter activity
4938	OAS1	2',5'-oligoadenylate synthetase 1, 40/46kDa	NP_001027581.1, NP_002525.2, NP_058132.2	chr12:111829227 - 111841881	ATP binding;cytoplasm;immune response;nucleobase, nucleoside, nucleotide and nucleic acid metabolic process;nucleotidyltransferase activity;response to virus;RNA binding;transferase activity
4940	OAS3	2'-5'-oligoadenylate synthetase 3, 100kDa	NP_006178.2	chr12:111860718 - 111892161	ATP binding;immune response;microsome;nucleobase, nucleoside, nucleotide and nucleic acid metabolic process;nucleotidyltransferase activity;RNA binding;transferase activity
132299	OCIAD2	OCIA domain containing 2	NP_001014446.1, NP_689611.1	chr4:48582257 - 48601323
57451	ODZ2	odz, odd Oz/ten-m homolog 2 (Drosophila)	NP_001116151.1	chr5:166644420 - 167622393	integral to membrane;membrane;sugar binding
8974	P4HA2	procollagen-proline, 2-oxoglutarate 4-dioxygenase (proline 4-hydroxylase), alpha polypeptide II	NP_004190.1, NP_001017974.1	chr5:131556601 - 131582218	electron carrier activity;endoplasmic reticulum;iron ion binding;L-ascorbic acid binding;metal ion binding;oxidoreductase activity, acting on paired donors, with incorporation or reduction of molecular oxygen, 2-oxoglutarate as one donor, and incorporation of one atom each of oxygen into both donors;oxidoreductase activity, acting on single donors with incorporation of molecular oxygen, incorpora…
64761	PARP12	poly (ADP-ribose) polymerase family, member 12	NP_073587.1	chr7:139370828 - 139409116	metal ion binding;NAD+ ADP-ribosyltransferase activity;nucleic acid binding;nucleus;protein amino acid ADP-ribosylation;transferase activity;zinc ion binding
10630	PDPN	podoplanin	NP_001006626.1, NP_001006625.1	chr1:13782887 - 13814993	amino acid transport;amino acid transporter activity;cell morphogenesis;filopodium;folic acid transport;folic acid transporter activity;integral to membrane;integral to plasma membrane;lamellipodium;lung development;lymphangiogenesis;multicellular organismal development;plasma membrane;positive regulation of cell motility;regulation of cell shape;ruffle;water channel activity;water transport
5328	PLAU	plasminogen activator, urokinase	NP_002649.1	chr10:75341319 - 75346329	blood coagulation;chemotaxis;extracellular space;fibrinolysis;kinase activity;peptidase activity;plasminogen activator activity;proteolysis;serine-type endopeptidase activity;signal transduction	Oncogene, Stability
26499	PLEK2	pleckstrin 2	NP_057529.1	chr14:66923798 - 66948529	actin cytoskeleton organization and biogenesis;cytoskeleton;intracellular signaling cascade;membrane
5352	PLOD2	procollagen-lysine, 2-oxoglutarate 5-dioxygenase 2	NP_000926.2, NP_891988.1	chr3:147271193 - 147361466	endoplasmic reticulum;iron ion binding;L-ascorbic acid binding;membrane;metal ion binding;oxidoreductase activity;oxidoreductase activity, acting on single donors with incorporation of molecular oxygen, incorporation of two atoms of oxygen;procollagen-lysine 5-dioxygenase activity;protein binding;protein metabolic process;protein modification process	Stability
56937	PMEPA1	transmembrane, prostate androgen induced RNA	NP_954640.1	chr20:55660514 - 55718044	androgen receptor signaling pathway;integral to membrane;membrane;molecular_function;protein binding
10631	POSTN	periostin, osteoblast specific factor	NP_006466.2	chr13:37035500 - 37070863	cell adhesion;heparin binding;protein binding;proteinaceous extracellular matrix;skeletal development
81706	PPP1R14C	protein phosphatase 1, regulatory (inhibitor) subunit 14C	NP_112211.1	chr6:150506021 - 150611649	membrane;type 1 serine/threonine specific protein phosphatase inhibitor activity	Phosphatase
5690	PSMB2	proteasome (prosome, macropain) subunit, beta type, 2	NP_002785.1	chr1:35841454 - 35879620	cytosol;nucleus;proteasome core complex (sensu Eukaryota);threonine endopeptidase activity;ubiquitin-dependent protein catabolic process
5738	PTGFRN	prostaglandin F2 receptor negative regulator	NP_065173.2	chr1:117254348 - 117331112	endoplasmic reticulum;integral to membrane;membrane;negative regulation of protein biosynthetic process;protein binding
7837	PXDN	peroxidasin homolog (Drosophila)	NP_036425.1	chr2:1616982 - 1727234	immune response;interleukin-1 receptor antagonist activity;metal ion binding;peroxidase activity;protein binding
11031	RAB31	RAB31, member RAS oncogene family	NP_006859.2	chr18:9698402 - 9849322	GTP binding;GTPase activity;membrane;nucleotide binding;protein transport;small GTPase mediated signal transduction	Oncogene
5947	RBP1	retinol binding protein 1, cellular	NP_002890.2	chr3:140719158 - 140741064	lipid binding;retinal binding;retinol binding;retinol metabolic process;transport
5984	RFC4	replication factor C (activator 1) 4, 37kDa	NP_853551.1	chr3:187990451 - 188005196	ATP binding;DNA repair;DNA replication;DNA replication factor C complex;DNA strand elongation during DNA replication;nucleoside-triphosphatase activity;nucleotide binding;nucleus;phosphoinositide-mediated signaling;protein binding
91543	RSAD2	radical S-adenosyl methionine domain containing 2	NP_542388.2	chr2:6935382 - 6953524	catalytic activity;iron ion binding;iron-sulfur cluster binding;metal ion binding
64108	RTP4	receptor (chemosensory) transporter protein 4	NP_071430.2	chr3:188568923 - 188571855	cytoplasm;detection of chemical stimulus during sensory perception of bitter taste;integral to membrane;membrane;protein binding;protein targeting to membrane
8607	RUVBL1	RuvB-like 1 (E. coli)	NP_003698.1	chr3:129282782 - 129325257	ATP binding;ATPase activity;cell cycle;cell division;chromatin modification;DNA helicase activity;DNA recombination;hydrolase activity;mitosis;NuA4 histone acetyltransferase complex;nucleoside-triphosphatase activity;nucleotide binding;nucleus;protein binding;regulation of cell growth;regulation of transcription from RNA polymerase II promoter;spermatogenesis;transcription	Wnt
10512	SEMA3C	sema domain, immunoglobulin domain (Ig), short basic domain, secreted, (semaphorin) 3C	NP_006370.1	chr7:80212145 - 80384033	extracellular space;immune response;multicellular organismal development;response to drug;semaphorin receptor binding;transmembrane receptor protein tyrosine kinase signaling pathway	Protein Kinase
5054	SERPINE1	serpin peptidase inhibitor, clade E (nexin, plasminogen activator inhibitor type 1), member 1	NP_000593.1	chr7:100558394 - 100567443	blood coagulation;extracellular region;fibrinolysis;plasminogen activator activity;protease binding;protein binding;regulation of angiogenesis;serine-type endopeptidase inhibitor activity	Stability
5270	SERPINE2	serpin peptidase inhibitor, clade E (nexin, plasminogen activator inhibitor type 1), member 2	NP_006207.1	chr2:224548827 - 224574861	cell differentiation;extracellular region;heparin binding;multicellular organismal development;nervous system development;regulation of cell migration;regulation of proteolysis;serine-type endopeptidase inhibitor activity
871	SERPINH1	serpin peptidase inhibitor, clade H (heat shock protein 47), member 1, (collagen binding protein 1)	NP_001226.2	chr11:74955042 - 74960776	collagen binding;endoplasmic reticulum;ER-Golgi intermediate compartment;protein folding;response to unfolded protein;serine-type endopeptidase inhibitor activity;unfolded protein binding
143686	SESN3	sestrin 3	NP_653266.2	chr11:94546066 - 94603672	cell cycle arrest;nucleus
79801	SHCBP1	SHC SH2-domain binding protein 1	NP_079021.3	chr16:45173141 - 45212772	protein binding;SH2 domain binding
6566	SLC16A1	solute carrier family 16, member 1 (monocarboxylic acid transporter 1)	NP_003042.3	chr1:113258035 - 113273453	integral to membrane;membrane;membrane fraction;mevalonate transport;mevalonate transporter activity;monocarboxylate porter activity;organic anion transport;protein binding;symporter activity;transport;transporter activity	Stability
6520	SLC3A2	solute carrier family 3 (activators of dibasic and neutral amino acid transport), member 2	NP_001012681.1, NP_001013269.1	chr11:62380317 - 62412741	amino acid transport;amino acid transporter activity;calcium ion transport;calcium:sodium antiporter activity;carbohydrate metabolic process;catalytic activity;cation binding;cell growth;cell surface;integral to membrane;membrane;protein binding;transport;tryptophan transport
6591	SNAI2	snail homolog 2 (Drosophila)	NP_003059.1	chr8:49993918 - 49996377	DNA binding;ectoderm and mesoderm interaction;intracellular;metal ion binding;multicellular organismal development;negative regulation of transcription from RNA polymerase II promoter;nucleus;regulation of transcription, DNA-dependent;response to radiation;sensory perception of sound;transcription;zinc ion binding
6646	SOAT1	sterol O-acyltransferase (acyl-Coenzyme A: cholesterol acyltransferase) 1	NP_003092.4	chr1:177538442 - 177589399	acyltransferase activity;cholesterol metabolic process;circulation;endoplasmic reticulum;integral to membrane;lipid metabolic process;membrane;steroid metabolic process;sterol O-acyltransferase activity;transferase activity
6696	SPP1	secreted phosphoprotein 1 (osteopontin, bone sialoprotein I, early T-lymphocyte activation 1)	NP_000573.1, NP_001035147.1, NP_001035149.1	chr4:89117071 - 89123072	anti-apoptosis;cell adhesion;cell-matrix adhesion;cytokine activity;extracellular region;extracellular space;integrin binding;negative regulation of bone mineralization;ossification;protein binding;proteinaceous extracellular matrix	Oncogene
7037	TFRC	transferrin receptor (p90, CD71)	NP_001121620.1, NP_003225.2	chr3:197263209 - 197288367	cytoplasmic membrane-bound vesicle;endocytosis;endosome;extracellular region;integral to plasma membrane;iron ion homeostasis;iron ion transport;perinuclear region of cytoplasm;plasma membrane;receptor activity;transferrin receptor activity	Futreal et al 2004, Translocation
7045	TGFBI	transforming growth factor, beta-induced, 68kDa	NP_000349.1	chr5:135392643 - 135426814	cell adhesion;cell proliferation;extracellular space;integrin binding;negative regulation of cell adhesion;protein binding;proteinaceous extracellular matrix;response to stimulus;visual perception	Tumor Suppressor
7058	THBS2	thrombospondin 2	NP_003238.2	chr6:169359841 - 169392804	calcium ion binding;cell adhesion;extracellular region;heparin binding;protein binding;proteinaceous extracellular matrix;structural molecule activity
7083	TK1	thymidine kinase 1, soluble	NP_003249.3	chr17:73682434 - 73694670	ATP binding;cytoplasm;DNA replication;kinase activity;nucleobase, nucleoside, nucleotide and nucleic acid metabolic process;nucleotide binding;thymidine kinase activity;transferase activity
7097	TLR2	toll-like receptor 2	NP_003255.2	chr4:154843509 - 154845864	cell surface;chloramphenicol transport;Gram-positive bacterial binding;induction of apoptosis;inflammatory response;innate immune response;integral to plasma membrane;lipopolysaccharide receptor activity;peptidoglycan binding;plasma membrane;positive regulation of tumor necrosis factor biosynthetic process;protein binding;Toll signaling pathway;transmembrane receptor activity
55248	TMEM206	chromosome 1 open reading frame 75	NP_060722.2	chr1:210605179 - 210654722	integral to membrane;membrane
3371	TNC	tenascin C (hexabrachion)	NP_002151.2	chr9:116823256 - 116893118	cell adhesion;proteinaceous extracellular matrix;receptor binding;signal transduction
51330	TNFRSF12A	tumor necrosis factor receptor superfamily, member 12A	NP_057723.1	chr16:3010399 - 3011828	angiogenesis;apoptosis;cell adhesion;cell differentiation;cell motility;integral to membrane;membrane;multicellular organismal development;protein binding;receptor activity
7153	TOP2A	topoisomerase (DNA) II alpha 170kDa	NP_001058.2	chr17:35799296 - 35827569	apoptotic chromosome condensation;ATP binding;centriole;chromatin binding;chromosome;chromosome segregation;DNA ligation;DNA repair;DNA replication;DNA topoisomerase (ATP-hydrolyzing) activity;DNA topoisomerase complex (ATP-hydrolyzing);DNA topological change;DNA-dependent ATPase activity;drug binding;histone deacetylase binding;nucleolus;nucleoplasm;nucleotide binding;nucleus;phosphoinositide-me…
7162	TPBG	trophoblast glycoprotein	NP_006661.1	chr6:83131397 - 83132660	cell adhesion;cell motility;integral to plasma membrane;membrane;protein binding
22974	TPX2	TPX2, microtubule-associated, homolog (Xenopus laevis)	NP_036244.2	chr20:29808940 - 29852544	ATP binding;cell proliferation;GTP binding;mitosis;nucleus;protein binding;spindle pole
9319	TRIP13	thyroid hormone receptor interactor 13	NP_004228.1	chr5:946113 - 970218	ATP binding;nucleoside-triphosphatase activity;nucleotide binding;nucleus;transcription cofactor activity;transcription from RNA polymerase II promoter
1890	TYMP	endothelial cell growth factor 1 (platelet-derived)	NP_001107228.1, NP_001944.1, NP_001107227.1	chr22:49311064 - 49315004	angiogenesis;cell differentiation;cell surface receptor linked signal transduction;cell-cell signaling;chemotaxis;DNA replication;extracellular space;growth factor activity;metabolic process;mitochondrial genome maintenance;multicellular organismal development;platelet-derived growth factor receptor binding;pyrimidine base metabolic process;pyrimidine nucleotide metabolic process;soluble fraction…
7298	TYMS	thymidylate synthetase	NP_001062.1	chr18:647742 - 662997	deoxyribonucleoside monophosphate biosynthetic process;DNA repair;DNA replication;dTMP biosynthetic process;methyltransferase activity;nucleobase, nucleoside, nucleotide and nucleic acid metabolic process;nucleotide biosynthetic process;phosphoinositide-mediated signaling;thymidylate synthase activity;transferase activity	Oncogene, Stability
9246	UBE2L6	ubiquitin-conjugating enzyme E2L 6	NP_937826.1	chr11:57076406 - 57091660	ISG15 conjugating enzyme activity;ISG15-protein conjugation;ligase activity;modification-dependent protein catabolic process;protein binding;protein modification process;small conjugating protein ligase activity;ubiquitin cycle;ubiquitin-protein ligase activity
7453	WARS	tryptophanyl-tRNA synthetase	NP_998811.1, NP_776049.1	chr14:99870964 - 99905275	ATP binding;cytoplasm;ligase activity;negative regulation of cell proliferation;nucleotide binding;soluble fraction;tryptophan-tRNA ligase activity;tryptophanyl-tRNA aminoacylation
84058	WDR54	WD repeat domain 54	NP_115494.1	chr2:74502788 - 74506336
54739	XAF1	-	NP_059993.2, NP_954590.1	chr17:6600121 - 6617212	zinc ion binding
9213	XPR1	xenotropic and polytropic retrovirus receptor	NP_004727.2	chr1:178867960 - 179119825	G-protein coupled receptor activity;G-protein coupled receptor protein signaling pathway;integral to membrane;integral to plasma membrane;plasma membrane;receptor activity
387882	C12orf75	chromosome 12 open reading frame 75	NP_001138671.1	12q23.3	unknown
401115	C4orf48	chromosome 4 open reading frame 48	NP_001135408.1	4p16.3	unknown
