# Supplementary material for: A gene signature in histologically normal surgical margins is predictive of oral carcinoma recurrence
Source: BMC Cancer. 2011 Oct 11;11:437. doi: 10.1186/1471-2407-11-437 (PMC3198722; doi:10.1186/1471-2407-11-437)
Supplement: Additional file 4 — Table S3. Results of Gene Ontology enrichment analysis of the 138 genes identified as over-expressed in both the public datasets and our microarray experiment. [file 1471-2407-11-437-S4.XLS]

## Sheet: all 138
(BIOLOGICAL PROCESS) Gene to GO BP test for over-representation
GOBPID	Pvalue	OddsRatio	ExpCount	Count	Size	Term
GO:0050896	0.0006	1.9787	24	39	2365	response to stimulus
GO:0048513	0.0001	2.5505	11	25	1137	organ development
GO:0002376	0	3.0789	8	22	830	immune system process
GO:0006955	0	3.7022	6	19	594	immune response
GO:0022610	0.0003	2.9118	7	17	655	biological adhesion
GO:0007155	0.0003	2.9118	7	17	655	cell adhesion
GO:0009888	0	4.6482	4	16	397	tissue development
GO:0009605	0.0006	2.7882	6	16	638	response to external stimulus
GO:0051704	0.0005	3.094	5	14	501	multi-organism process
GO:0008544	0	10.5466	1	12	136	epidermis development
GO:0007398	0	9.3966	2	12	151	ectoderm development
GO:0032963	0	43.7618	0	9	31	collagen metabolic process
GO:0044236	0	32.0705	0	9	39	multicellular organismal metabolic process
GO:0044259	0	41.8556	0	9	32	multicellular organismal macromolecule metabolic process
GO:0006260	0.0009	4.3322	2	8	201	DNA replication
GO:0001944	0.0003	5.2737	2	8	167	vasculature development
GO:0030198	0	15.1037	1	8	64	extracellular matrix organization
GO:0043062	0	8.9693	1	8	102	extracellular structure organization
GO:0051707	0.0006	4.6501	2	8	188	response to other organism
GO:0009615	0	8.2198	1	7	96	response to virus
GO:0043588	0	92.0669	0	7	15	skin development
GO:0030199	0	41.6974	0	6	21	collagen fibril organization
GO:0030574	0	34.4483	0	5	20	collagen catabolic process
GO:0044243	0	27.1869	0	5	24	multicellular organismal catabolic process
GO:0032964	0	68.359	0	4	10	collagen biosynthetic process
GO:0033273	0.001	17.9252	0	3	20	response to vitamin
GO:0046218	0.0006	100.849	0	2	4	indolalkylamine catabolic process
GO:0043206	0.001	67.2269	0	2	5	fibril organization
GO:0043589	0.0003	201.714	0	2	3	skin morphogenesis
GO:0042436	0.0006	100.849	0	2	4	indole derivative catabolic process
GO:0006569	0.0006	100.849	0	2	4	tryptophan catabolic process
Source for annotations: http://cbio.mskcc.org/CancerGenes/
Cluster ID	Entrez ID	Gene Symbol	Gene Name	Refseq mRNA	Refseq Protein (linked to MSKCC Mapback)	Ensembl Gene ID	UCSC Genomic Coordinates	GO Categories	Sources
A	57085	AGTRAP	angiotensin II receptor-associated protein	NM_001040197, NM_001040195, NM_020350, NM_001040194, NM_001040196	NP_001035287.1, NP_001035285.1, NP_065083.3, NP_001035284.1, NP_001035286.1	ENSG00000177674	chr1:11718852 - 11732836	endoplasmic reticulum;integral to membrane;membrane
A	9447	AIM2	absent in melanoma 2	NM_004833	NP_004824.1	ENSG00000163568	chr1:157299105 - 157309913	immune response
A	8542	APOL1	apolipoprotein L, 1	NM_003661	NP_003652.2	ENSG00000100342	chr22:34980947 - 34992025	cholesterol metabolic process;extracellular region;extracellular space;lipid binding;lipid metabolic process;lipid transport;lipid transporter activity;lipoprotein metabolic process;steroid metabolic process
A	151516	ASPRV1
A	637	BID	BH3 interacting domain death agonist	NM_197966, NM_197967	NP_001187.1, NP_932071.1	ENSG00000015475	chr22:16598345 - 16636455	cytoplasm;cytosol;death receptor binding;induction of apoptosis via death domain receptors;membrane fraction;mitochondrion;neuron apoptosis;positive regulation of apoptosis;protein binding;release of cytochrome c from mitochondria
A	684	BST2	bone marrow stromal cell antigen 2	NM_004335	NP_004326.1	ENSG00000130303	chr19:17375503 - 17377384	B cell activation;cell proliferation;cell-cell signaling;GPI anchor binding;humoral immune response;integral to plasma membrane;membrane;multicellular organismal development;positive regulation of I-kappaB kinase/NF-kappaB cascade;signal transducer activity
A	387882	C12orf75
A	401115	C4orf48
A	994	CDC25B	cell division cycle 25 homolog B (S. pombe)	NM_021873, NM_004358, NM_021872	NP_068659.1, NP_004349.1, NP_068658.1	ENSG00000101224	chr20:3725178 - 3733608	cell division;hydrolase activity;intracellular;M phase of mitotic cell cycle;mitosis;positive regulation of cell proliferation;protein amino acid dephosphorylation;protein binding;protein tyrosine phosphatase activity;regulation of progression through cell cycle	Phosphatase
A	1033	CDKN3	cyclin-dependent kinase inhibitor 3 (CDK2-associated dual specificity phosphatase)	NM_005192	NP_005183.2	ENSG00000100526	chr14:53933536 - 53956546	cell cycle;cell cycle arrest;dephosphorylation;G1/S transition of mitotic cell cycle;hydrolase activity;negative regulation of cell proliferation;protein binding;protein tyrosine phosphatase activity;protein tyrosine/serine/threonine phosphatase activity;regulation of cyclin-dependent protein kinase activity	Phosphatase, Protein Kinase
A	9435	CHST2	carbohydrate (N-acetylglucosamine-6-O) sulfotransferase 2	NM_004267	NP_004258.2	ENSG00000175040	chr3:144322348 - 144323941	carbohydrate metabolic process;inflammatory response;integral to membrane;intrinsic to Golgi membrane;membrane;multicellular organismal development;N-acetylglucosamine 6-O-sulfotransferase activity;N-acetylglucosamine metabolic process;sulfur metabolic process;trans-Golgi network;transferase activity
A	129607	CMPK2	-	NM_207315	NP_997198.2	ENSG00000189323	chr2:6907431 - 6923278	kinase activity
A	6373	CXCL11	chemokine (C-X-C motif) ligand 11	NM_005409	NP_005400.1	ENSG00000169248	chr4:77174969 - 77176164	cell-cell signaling;chemokine activity;chemotaxis;extracellular region;extracellular space;immune response;inflammatory response;signal transduction
A	10563	CXCL13	chemokine (C-X-C motif) ligand 13 (B-cell chemoattractant)	NM_006419	NP_006410.1	ENSG00000156234	chr4:78746043 - 78751217	cell-cell signaling;chemokine activity;chemotaxis;elevation of cytosolic calcium ion concentration;extracellular region;extracellular space;immune response;inflammatory response;lymph node development;soluble fraction
A	4283	CXCL9	chemokine (C-X-C motif) ligand 9	NM_002416	NP_002407.1	ENSG00000138755	chr4:77143774 - 77147626	cell-cell signaling;cellular defense response;chemokine activity;chemotaxis;extracellular region;extracellular space;G-protein coupled receptor protein signaling pathway;immune response;inflammatory response;signal transduction
A	23586	DDX58	DEAD (Asp-Glu-Ala-Asp) box polypeptide 58	NM_014314	NP_055129.2	ENSG00000107201	chr9:32447119 - 32516164	ATP binding;ATP-dependent helicase activity;hydrolase activity;innate immune response;nucleoside-triphosphatase activity;nucleotide binding;protein binding;response to virus;RNA binding
A	55601	DDX60	-	NM_017631	NP_060101.3	ENSG00000137628	chr4:169374658 - 169468985	ATP binding;ATP-dependent helicase activity;nucleic acid binding
A	1687	DFNA5	deafness, autosomal dominant 5	NM_001127453, NM_004403, NM_001127454	NP_001120925.1, NP_004394.1, NP_001120926.1	ENSG00000105928	chr7:24705169 - 24755918	hair cell differentiation;sensory perception of sound
A	25975	EGFL6	EGF-like-domain, multiple 6	NM_015507	NP_056322.2	ENSG00000198759	chrX:13497901 - 13561135	calcium ion binding;cell cycle;extracellular space;integrin binding;membrane
A	94240	EPSTI1	epithelial stromal interaction 1 (breast)	NM_033255, NM_001002264	NP_150280.1, NP_001002264.1	ENSG00000133106	chr13:42360385 - 42464301
A	8772	FADD	Fas (TNFRSF6)-associated via death domain	NM_003824	NP_003815.1	ENSG00000168040	chr11:69727213 - 69730227	apoptotic program;cell surface receptor linked signal transduction;cytoplasm;death receptor binding;identical protein binding;induction of apoptosis via death domain receptors;positive regulation of I-kappaB kinase/NF-kappaB cascade;regulation of apoptosis;signal transducer activity	TNF_alpha_NF_kB
A	200933	FBXO45	F-box protein 45	NM_001105573	NP_001099043.1	ENSG00000174013	chr3:197780252 - 197795586
A	10468	FST	follistatin	NM_006350, NM_013409	NP_006341.1, NP_037541.1	ENSG00000134363	chr5:52812378 - 52817620	activin inhibitor activity;BMP signaling pathway;extracellular region;female gonad development;gamete generation;negative regulation of cell differentiation;negative regulation of follicle-stimulating hormone secretion;negative regulation of transcription from RNA polymerase II promoter;odontogenesis (sensu Vertebrata);pattern specification process;protein binding
A	11226	GALNT6	UDP-N-acetyl-alpha-D-galactosamine:polypeptide N-acetylgalactosaminyltransferase 6 (GalNAc-T6)	NM_007210	NP_009141.2	ENSG00000139629	chr12:50034429 - 50059832	calcium ion binding;integral to membrane;manganese ion binding;membrane;polypeptide N-acetylgalactosaminyltransferase activity;protein amino acid O-linked glycosylation;sugar binding;transferase activity, transferring glycosyl groups
A	3620	IDO1
A	3429	IFI27	interferon, alpha-inducible protein 27	NM_005532	NP_005523.3	ENSG00000165949	chr14:93647781 - 93652617	biological_process;endoplasmic reticulum;immune response;integral to membrane;membrane;molecular_function
A	10437	IFI30	interferon, gamma-inducible protein 30	NM_006332	NP_006323.2	ENSG00000105648	chr19:18145651 - 18149721	antigen processing and presentation of exogenous peptide antigen via MHC class II;extracellular region;immune response;lysosome;oxidoreductase activity
A	3430	IFI35	interferon-induced protein 35	NM_005533	NP_005524.1	ENSG00000068079	chr17:38412490 - 38419842	immune response;nucleus;protein binding;response to virus
A	10561	IFI44	interferon-induced protein 44	NM_006417	NP_006408.3	ENSG00000137965	chr1:78888468 - 78902084	cytoplasm;response to virus
A	2537	IFI6	interferon, alpha-inducible protein 6	NM_022872, NM_022873, NM_002038	NP_075010.1, NP_075011.1, NP_002029.3	ENSG00000126709	chr1:27865478 - 27868412	anti-apoptosis;immune response;integral to membrane;membrane;mitochondrion;negative regulation of caspase activity;negative regulation of mitochondrial depolarization;protein binding;release of cytochrome c from mitochondria
A	3437	IFIT3	interferon-induced protein with tetratricopeptide repeats 3	NM_001549	NP_001540.2	ENSG00000119917	chr10:91077810 - 91089865	binding;biological_process;cellular_component;immune response
A	9636	ISG15	ISG15 ubiquitin-like modifier	NM_005101	NP_005092.1	ENSG00000187608	chr1:938816 - 939721	cell-cell signaling;cytoplasm;extracellular space;immune response;ISG15-protein conjugation;protein binding;protein modification process;response to virus;ubiquitin cycle
A	3675	ITGA3	integrin, alpha 3 (antigen CD49C, alpha 3 subunit of VLA-3 receptor)	NM_002204, NM_005501	NP_002195.1, NP_005492.1	ENSG00000005884	chr17:45488802 - 45521628	basolateral plasma membrane;calcium ion binding;cell adhesion;cell-matrix adhesion;integral to membrane;integrin complex;integrin-mediated signaling pathway;membrane;memory;neuron migration;protein binding;receptor activity;synaptosome
A	3868	KRT16	keratin 16 (focal non-epidermolytic palmoplantar keratoderma)	NM_005557	NP_005548.2	ENSG00000186832	chr17:37019712 - 37022466	cell proliferation;cytoskeleton organization and biogenesis;epidermis development;intermediate filament;intermediate filament cytoskeleton organization and biogenesis;protein binding;structural constituent of cytoskeleton
A	3872	KRT17	keratin 17	NM_000422	NP_000413.1	ENSG00000186831	chr17:37029371 - 37034287	biological_process;cellular_component;epidermis development;intermediate filament;protein binding;structural constituent of cytoskeleton;structural molecule activity	EGFR1
A	8942	KYNU	kynureninase (L-kynurenine hydrolase)	NM_003937, NM_001032998	NP_003928.1, NP_001028170.1	ENSG00000115919	chr2:143359406 - 143516211	cytoplasm;hydrolase activity;kynureninase activity;metabolic process;NAD biosynthetic process;peptidase activity;pyridoxal phosphate binding;transaminase activity;tryptophan catabolic process
A	55353	LAPTM4B	lysosomal associated protein transmembrane 4 beta	NM_018407	NP_060877.3	ENSG00000104341	chr8:98857140 - 98932878	integral to membrane;membrane;transport
A	84246	MED10	mediator of RNA polymerase II transcription, subunit 10 homolog (NUT2, S. cerevisiae)	NM_032286	NP_115662.2	ENSG00000133398	chr5:6425615 - 6431596
A	4277	MICB	MHC class I polypeptide-related sequence B	NM_005931	NP_005922.2	ENSG00000137315	chr6:31573949 - 31585665	antigen processing and presentation;cell recognition;cellular defense response;immune response;integral to membrane;membrane;MHC class I protein complex;protein binding;response to stress
A	4312	MMP1	matrix metallopeptidase 1 (interstitial collagenase)	NM_002421	NP_002412.1	ENSG00000196611	chr11:102166352 - 102174033	calcium ion binding;collagen catabolic process;extracellular space;interstitial collagenase activity;peptidoglycan metabolic process;proteinaceous extracellular matrix;proteolysis;zinc ion binding
A	4319	MMP10	matrix metallopeptidase 10 (stromelysin 2)	NM_002425	NP_002416.1	ENSG00000166670	chr11:102146733 - 102156532	calcium ion binding;collagen catabolic process;extracellular space;peptidoglycan metabolic process;proteinaceous extracellular matrix;proteolysis;stromelysin 2 activity;zinc ion binding
A	4321	MMP12	matrix metallopeptidase 12 (macrophage elastase)	NM_002426	NP_002417.2	ENSG00000110347	chr11:102239040 - 102250877	calcium ion binding;cell motility;macrophage elastase activity;peptidoglycan metabolic process;proteinaceous extracellular matrix;proteolysis;zinc ion binding
A	4314	MMP3	matrix metallopeptidase 3 (stromelysin 1, progelatinase)	NM_002422	NP_002413.1	ENSG00000149968	chr11:102212066 - 102219487	calcium ion binding;collagen catabolic process;extracellular space;peptidoglycan metabolic process;proteinaceous extracellular matrix;proteolysis;stromelysin 1 activity;zinc ion binding
A	4316	MMP7	matrix metallopeptidase 7 (matrilysin, uterine)	NM_002423	NP_002414.1	ENSG00000137673	chr11:101896716 - 101906641	calcium ion binding;collagen catabolic process;extracellular space;matrilysin activity;peptidoglycan metabolic process;proteinaceous extracellular matrix;proteolysis;zinc ion binding	Alpha6Beta4 Integrin, Oncogene
A	4318	MMP9	matrix metallopeptidase 9 (gelatinase B, 92kDa gelatinase, 92kDa type IV collagenase)	NM_004994	NP_004985.2	ENSG00000100985	chr20:44070972 - 44078414	calcium ion binding;collagen binding;collagen catabolic process;collagenase activity;extracellular matrix organization and biogenesis;extracellular space;gelatinase B activity;macrophage differentiation;peptidoglycan metabolic process;positive regulation of apoptosis;proteinaceous extracellular matrix;proteolysis;skeletal development;zinc ion binding
A	4430	MYO1B	myosin IB	NM_012223	NP_036355.2	ENSG00000128641	chr2:191849866 - 191996931	actin binding;ATP binding;calmodulin binding;motor activity;myosin complex;nucleotide binding
A	4747	NEFL	neurofilament, light polypeptide 68kDa	NM_006158	NP_006149.2	ENSG00000104725	chr8:24866239 - 24869946	axon;intermediate filament;neurofilament;protein binding;structural constituent of cytoskeleton;structural molecule activity
A	4938	OAS1	2',5'-oligoadenylate synthetase 1, 40/46kDa	NM_001032409, NM_002534, NM_016816	NP_001027581.1, NP_002525.2, NP_058132.2	ENSG00000089127	chr12:111829227 - 111841881	ATP binding;cytoplasm;immune response;nucleobase, nucleoside, nucleotide and nucleic acid metabolic process;nucleotidyltransferase activity;response to virus;RNA binding;transferase activity
A	4940	OAS3	2'-5'-oligoadenylate synthetase 3, 100kDa	NM_006187	NP_006178.2	ENSG00000111331	chr12:111860718 - 111892161	ATP binding;immune response;microsome;nucleobase, nucleoside, nucleotide and nucleic acid metabolic process;nucleotidyltransferase activity;RNA binding;transferase activity
A	57451	ODZ2	odz, odd Oz/ten-m homolog 2 (Drosophila)	NM_001122679	NP_001116151.1	ENSG00000145934	chr5:166644420 - 167622393	integral to membrane;membrane;sugar binding
A	64761	PARP12	poly (ADP-ribose) polymerase family, member 12	NM_022750	NP_073587.1	ENSG00000059378	chr7:139370828 - 139409116	metal ion binding;NAD+ ADP-ribosyltransferase activity;nucleic acid binding;nucleus;protein amino acid ADP-ribosylation;transferase activity;zinc ion binding
A	10630	PDPN	podoplanin	NM_001006625, NM_006474	NP_001006626.1, NP_001006625.1	ENSG00000162493	chr1:13782887 - 13814993	amino acid transport;amino acid transporter activity;cell morphogenesis;filopodium;folic acid transport;folic acid transporter activity;integral to membrane;integral to plasma membrane;lamellipodium;lung development;lymphangiogenesis;multicellular organismal development;plasma membrane;positive regulation of cell motility;regulation of cell shape;ruffle;water channel activity;water transport
A	5328	PLAU	plasminogen activator, urokinase	NM_002658	NP_002649.1	ENSG00000122861	chr10:75341319 - 75346329	blood coagulation;chemotaxis;extracellular space;fibrinolysis;kinase activity;peptidase activity;plasminogen activator activity;proteolysis;serine-type endopeptidase activity;signal transduction	Oncogene, Stability
A	81706	PPP1R14C	protein phosphatase 1, regulatory (inhibitor) subunit 14C	NM_030949	NP_112211.1	ENSG00000198729	chr6:150506021 - 150611649	membrane;type 1 serine/threonine specific protein phosphatase inhibitor activity	Phosphatase
A	5690	PSMB2	proteasome (prosome, macropain) subunit, beta type, 2	NM_002794	NP_002785.1	ENSG00000126067	chr1:35841454 - 35879620	cytosol;nucleus;proteasome core complex (sensu Eukaryota);threonine endopeptidase activity;ubiquitin-dependent protein catabolic process
A	11031	RAB31	RAB31, member RAS oncogene family	NM_006868	NP_006859.2	ENSG00000168461	chr18:9698402 - 9849322	GTP binding;GTPase activity;membrane;nucleotide binding;protein transport;small GTPase mediated signal transduction	Oncogene
A	5947	RBP1	retinol binding protein 1, cellular	NM_002899	NP_002890.2	ENSG00000114115	chr3:140719158 - 140741064	lipid binding;retinal binding;retinol binding;retinol metabolic process;transport
A	5984	RFC4	replication factor C (activator 1) 4, 37kDa	NM_002916	NP_853551.1	ENSG00000163918	chr3:187990451 - 188005196	ATP binding;DNA repair;DNA replication;DNA replication factor C complex;DNA strand elongation during DNA replication;nucleoside-triphosphatase activity;nucleotide binding;nucleus;phosphoinositide-mediated signaling;protein binding
A	91543	RSAD2	radical S-adenosyl methionine domain containing 2	NM_080657	NP_542388.2	ENSG00000134321	chr2:6935382 - 6953524	catalytic activity;iron ion binding;iron-sulfur cluster binding;metal ion binding
A	64108	RTP4	receptor (chemosensory) transporter protein 4	NM_022147	NP_071430.2	ENSG00000136514	chr3:188568923 - 188571855	cytoplasm;detection of chemical stimulus during sensory perception of bitter taste;integral to membrane;membrane;protein binding;protein targeting to membrane
A	8607	RUVBL1	RuvB-like 1 (E. coli)	NM_003707	NP_003698.1	ENSG00000175792	chr3:129282782 - 129325257	ATP binding;ATPase activity;cell cycle;cell division;chromatin modification;DNA helicase activity;DNA recombination;hydrolase activity;mitosis;NuA4 histone acetyltransferase complex;nucleoside-triphosphatase activity;nucleotide binding;nucleus;protein binding;regulation of cell growth;regulation of transcription from RNA polymerase II promoter;spermatogenesis;transcription	Wnt
A	5054	SERPINE1	serpin peptidase inhibitor, clade E (nexin, plasminogen activator inhibitor type 1), member 1	NM_000602	NP_000593.1	ENSG00000106366	chr7:100558394 - 100567443	blood coagulation;extracellular region;fibrinolysis;plasminogen activator activity;protease binding;protein binding;regulation of angiogenesis;serine-type endopeptidase inhibitor activity	Stability
A	143686	SESN3	sestrin 3	NM_144665	NP_653266.2	ENSG00000149212	chr11:94546066 - 94603672	cell cycle arrest;nucleus
A	6566	SLC16A1	solute carrier family 16, member 1 (monocarboxylic acid transporter 1)	NM_003051	NP_003042.3	ENSG00000155380	chr1:113258035 - 113273453	integral to membrane;membrane;membrane fraction;mevalonate transport;mevalonate transporter activity;monocarboxylate porter activity;organic anion transport;protein binding;symporter activity;transport;transporter activity	Stability
A	6520	SLC3A2	solute carrier family 3 (activators of dibasic and neutral amino acid transport), member 2	NM_001012663, NM_001012664	NP_001012681.1, NP_001013269.1	ENSG00000168003	chr11:62380317 - 62412741	amino acid transport;amino acid transporter activity;calcium ion transport;calcium:sodium antiporter activity;carbohydrate metabolic process;catalytic activity;cation binding;cell growth;cell surface;integral to membrane;membrane;protein binding;transport;tryptophan transport
A	6591	SNAI2	snail homolog 2 (Drosophila)	NM_003068	NP_003059.1	ENSG00000019549	chr8:49993918 - 49996377	DNA binding;ectoderm and mesoderm interaction;intracellular;metal ion binding;multicellular organismal development;negative regulation of transcription from RNA polymerase II promoter;nucleus;regulation of transcription, DNA-dependent;response to radiation;sensory perception of sound;transcription;zinc ion binding
A	6646	SOAT1	sterol O-acyltransferase (acyl-Coenzyme A: cholesterol acyltransferase) 1	NM_003101	NP_003092.4	ENSG00000057252	chr1:177538442 - 177589399	acyltransferase activity;cholesterol metabolic process;circulation;endoplasmic reticulum;integral to membrane;lipid metabolic process;membrane;steroid metabolic process;sterol O-acyltransferase activity;transferase activity
A	6696	SPP1	secreted phosphoprotein 1 (osteopontin, bone sialoprotein I, early T-lymphocyte activation 1)	NM_000582, NM_001040058, NM_001040060	NP_000573.1, NP_001035147.1, NP_001035149.1	ENSG00000118785	chr4:89117071 - 89123072	anti-apoptosis;cell adhesion;cell-matrix adhesion;cytokine activity;extracellular region;extracellular space;integrin binding;negative regulation of bone mineralization;ossification;protein binding;proteinaceous extracellular matrix	Oncogene
A	7037	TFRC	transferrin receptor (p90, CD71)	NM_001128148, NM_003234	NP_001121620.1, NP_003225.2	ENSG00000072274	chr3:197263209 - 197288367	cytoplasmic membrane-bound vesicle;endocytosis;endosome;extracellular region;integral to plasma membrane;iron ion homeostasis;iron ion transport;perinuclear region of cytoplasm;plasma membrane;receptor activity;transferrin receptor activity	Futreal et al 2004, Translocation
A	7097	TLR2	toll-like receptor 2	NM_003264	NP_003255.2	ENSG00000137462	chr4:154843509 - 154845864	cell surface;chloramphenicol transport;Gram-positive bacterial binding;induction of apoptosis;inflammatory response;innate immune response;integral to plasma membrane;lipopolysaccharide receptor activity;peptidoglycan binding;plasma membrane;positive regulation of tumor necrosis factor biosynthetic process;protein binding;Toll signaling pathway;transmembrane receptor activity
A	55248	TMEM206	chromosome 1 open reading frame 75	NM_018252	NP_060722.2	ENSG00000065600	chr1:210605179 - 210654722	integral to membrane;membrane
A	51330	TNFRSF12A	tumor necrosis factor receptor superfamily, member 12A	NM_016639	NP_057723.1	ENSG00000006327	chr16:3010399 - 3011828	angiogenesis;apoptosis;cell adhesion;cell differentiation;cell motility;integral to membrane;membrane;multicellular organismal development;protein binding;receptor activity
A	7162	TPBG	trophoblast glycoprotein	NM_006670	NP_006661.1	ENSG00000146242	chr6:83131397 - 83132660	cell adhesion;cell motility;integral to plasma membrane;membrane;protein binding
A	1890	TYMP	endothelial cell growth factor 1 (platelet-derived)	NM_001113756, NM_001953, NM_001113755	NP_001107228.1, NP_001944.1, NP_001107227.1	ENSG00000025708	chr22:49311064 - 49315004	angiogenesis;cell differentiation;cell surface receptor linked signal transduction;cell-cell signaling;chemotaxis;DNA replication;extracellular space;growth factor activity;metabolic process;mitochondrial genome maintenance;multicellular organismal development;platelet-derived growth factor receptor binding;pyrimidine base metabolic process;pyrimidine nucleotide metabolic process;soluble fraction…
A	9246	UBE2L6	ubiquitin-conjugating enzyme E2L 6	NM_198183	NP_937826.1	ENSG00000156587	chr11:57076406 - 57091660	ISG15 conjugating enzyme activity;ISG15-protein conjugation;ligase activity;modification-dependent protein catabolic process;protein binding;protein modification process;small conjugating protein ligase activity;ubiquitin cycle;ubiquitin-protein ligase activity
A	7453	WARS	tryptophanyl-tRNA synthetase	NM_213646, NM_173701	NP_998811.1, NP_776049.1	ENSG00000140105	chr14:99870964 - 99905275	ATP binding;cytoplasm;ligase activity;negative regulation of cell proliferation;nucleotide binding;soluble fraction;tryptophan-tRNA ligase activity;tryptophanyl-tRNA aminoacylation
A	84058	WDR54	WD repeat domain 54	NM_032118	NP_115494.1	ENSG00000005448	chr2:74502788 - 74506336
A	54739	XAF1	-	NM_017523, NM_199139	NP_059993.2, NP_954590.1	ENSG00000132530	chr17:6600121 - 6617212	zinc ion binding
B	91283	C9orf30	chromosome 9 open reading frame 30		http://cbio.mskcc.org/Public/products/human_mapped/Mapback_html/.html	ENSG00000066697	chr9:null	DNA binding
B	760	CA2	carbonic anhydrase II	NM_000067	NP_000058.1	ENSG00000104267	chr8:86563562 - 86580270	carbon dioxide transport;carbonate dehydratase activity;cytoplasm;lyase activity;metal ion binding;morphogenesis of an epithelium;one-carbon compound metabolic process;secretion;zinc ion binding
B	813	CALU	calumenin	NM_001219	NP_001210.1	ENSG00000128595	chr7:128175873 - 128196457	biological_process;calcium ion binding;endoplasmic reticulum;Golgi apparatus
B	1277	COL1A1	collagen, type I, alpha 1	NM_000088	NP_000079.2	ENSG00000108821	chr17:45617861 - 45633873	collagen;collagen type I;cytoplasm;epidermis development;extracellular matrix structural constituent;phosphate transport;protein binding;sensory perception of sound;skeletal development;structural constituent of bone	Futreal et al 2004, Mitelman 2000, Translocation
B	1278	COL1A2	collagen, type I, alpha 2	NM_000089	NP_000080.2	ENSG00000164692	chr7:93862279 - 93897641	collagen;collagen type I;cytoplasm;extracellular matrix structural constituent;phosphate transport;protein binding;sensory perception of sound;skeletal development;structural constituent of bone;transmembrane receptor protein tyrosine kinase signaling pathway	Mitelman 2000, Protein Kinase, Stability
B	1281	COL3A1	collagen, type III, alpha 1 (Ehlers-Danlos syndrome type IV, autosomal dominant)	NM_000090	NP_000081.1	ENSG00000168542	chr2:189547460 - 189584745	circulation;collagen;collagen type III;cytoplasm;extracellular matrix structural constituent;organ morphogenesis;phosphate transport
B	1282	COL4A1	collagen, type IV, alpha 1	NM_001845	NP_001836.2	ENSG00000187498	chr13:109600710 - 109757375	basement membrane;collagen;cytoplasm;extracellular matrix structural constituent;extracellular region;phosphate transport	Stability
B	1284	COL4A2	collagen, type IV, alpha 2	NM_001846	NP_001837.2	http://www.ensembl.org/Homo_sapiens/Search/Summary?species=Homo_sapiens;idx=;q=	chr13:109758251 - 109962539	collagen;collagen type IV;cytoplasm;extracellular matrix organization and biogenesis;extracellular matrix structural constituent;negative regulation of angiogenesis;phosphate transport
B	1289	COL5A1	collagen, type V, alpha 1	NM_000093	NP_000084.3	ENSG00000130635	chr9:136673854 - 136873970	cell adhesion;collagen;collagen type V;cytoplasm;extracellular matrix structural constituent;heparin binding;phosphate transport
B	1290	COL5A2	collagen, type V, alpha 2	NM_000393	NP_000384.2	http://www.ensembl.org/Homo_sapiens/Search/Summary?species=Homo_sapiens;idx=;q=	chr2:189607040 - 189752575	collagen;collagen fibril organization;collagen type V;cytoplasm;extracellular matrix structural constituent;phosphate transport;skin development
B	115908	CTHRC1	collagen triple helix repeat containing 1	NM_138455	NP_612464.1	ENSG00000164932	chr8:104453060 - 104464004	cytoplasm;phosphate transport;proteinaceous extracellular matrix;structural molecule activity
B	2191	FAP	fibroblast activation protein, alpha	NM_004460	NP_004451.2	ENSG00000078098	chr2:162735734 - 162808083	dipeptidyl-peptidase IV activity;integral to membrane;lamellipodium;membrane;metalloendopeptidase activity;prolyl oligopeptidase activity;protein homodimerization activity;proteolysis
B	26585	GREM1	gremlin 1, cysteine knot superfamily, homolog (Xenopus laevis)	NM_013372	NP_037504.1	ENSG00000166923	chr15:30810183 - 30810738	cytokine activity;extracellular space;multicellular organismal development;nervous system development;protein binding
B	3655	ITGA6	integrin, alpha 6	NM_001079818, NM_000210	NP_001073286.1, NP_000201.2	ENSG00000091409	chr2:173000762 - 173077226	calcium ion binding;cell adhesion;cell-matrix adhesion;cell-substrate junction assembly;integral to membrane;integrin complex;integrin-mediated signaling pathway;membrane;protein binding;receptor activity	Alpha6Beta4 Integrin, Stability
B	79888	LPCAT1	acyltransferase like 2	NM_024830	NP_079106.3	ENSG00000153395	chr5:1516765 - 1576959	1-acylglycerophosphocholine O-acyltransferase;1-acylglycerophosphocholine O-acyltransferase activity;calcium ion binding;endoplasmic reticulum;Golgi apparatus;integral to membrane;membrane;metabolic process;phospholipid biosynthetic process;transferase activity
B	4237	MFAP2	microfibrillar-associated protein 2	NM_017459	NP_059453.1	ENSG00000117122	chr1:17174001 - 17177355	extracellular matrix structural constituent;microfibril;proteinaceous extracellular matrix
B	8974	P4HA2	procollagen-proline, 2-oxoglutarate 4-dioxygenase (proline 4-hydroxylase), alpha polypeptide II	NM_004199, NM_001017973	NP_004190.1, NP_001017974.1	ENSG00000072682	chr5:131556601 - 131582218	electron carrier activity;endoplasmic reticulum;iron ion binding;L-ascorbic acid binding;metal ion binding;oxidoreductase activity, acting on paired donors, with incorporation or reduction of molecular oxygen, 2-oxoglutarate as one donor, and incorporation of one atom each of oxygen into both donors;oxidoreductase activity, acting on single donors with incorporation of molecular oxygen, incorpora…
B	5352	PLOD2	procollagen-lysine, 2-oxoglutarate 5-dioxygenase 2	NM_000935, NM_182943	NP_000926.2, NP_891988.1	ENSG00000152952	chr3:147271193 - 147361466	endoplasmic reticulum;iron ion binding;L-ascorbic acid binding;membrane;metal ion binding;oxidoreductase activity;oxidoreductase activity, acting on single donors with incorporation of molecular oxygen, incorporation of two atoms of oxygen;procollagen-lysine 5-dioxygenase activity;protein binding;protein metabolic process;protein modification process	Stability
B	56937	PMEPA1	transmembrane, prostate androgen induced RNA	NM_199170	NP_954640.1	ENSG00000124225	chr20:55660514 - 55718044	androgen receptor signaling pathway;integral to membrane;membrane;molecular_function;protein binding
B	10631	POSTN	periostin, osteoblast specific factor	NM_006475	NP_006466.2	ENSG00000133110	chr13:37035500 - 37070863	cell adhesion;heparin binding;protein binding;proteinaceous extracellular matrix;skeletal development
B	7837	PXDN	peroxidasin homolog (Drosophila)	NM_012293	NP_036425.1	ENSG00000130508	chr2:1616982 - 1727234	immune response;interleukin-1 receptor antagonist activity;metal ion binding;peroxidase activity;protein binding
B	10512	SEMA3C	sema domain, immunoglobulin domain (Ig), short basic domain, secreted, (semaphorin) 3C	NM_006379	NP_006370.1	ENSG00000075223	chr7:80212145 - 80384033	extracellular space;immune response;multicellular organismal development;response to drug;semaphorin receptor binding;transmembrane receptor protein tyrosine kinase signaling pathway	Protein Kinase
B	5270	SERPINE2	serpin peptidase inhibitor, clade E (nexin, plasminogen activator inhibitor type 1), member 2	NM_006216	NP_006207.1	ENSG00000135919	chr2:224548827 - 224574861	cell differentiation;extracellular region;heparin binding;multicellular organismal development;nervous system development;regulation of cell migration;regulation of proteolysis;serine-type endopeptidase inhibitor activity
B	871	SERPINH1	serpin peptidase inhibitor, clade H (heat shock protein 47), member 1, (collagen binding protein 1)	NM_001235	NP_001226.2	ENSG00000149257	chr11:74955042 - 74960776	collagen binding;endoplasmic reticulum;ER-Golgi intermediate compartment;protein folding;response to unfolded protein;serine-type endopeptidase inhibitor activity;unfolded protein binding
B	23213	SULF1
B	7045	TGFBI	transforming growth factor, beta-induced, 68kDa	NM_000358	NP_000349.1	ENSG00000120708	chr5:135392643 - 135426814	cell adhesion;cell proliferation;extracellular space;integrin binding;negative regulation of cell adhesion;protein binding;proteinaceous extracellular matrix;response to stimulus;visual perception	Tumor Suppressor
B	7058	THBS2	thrombospondin 2	NM_003247	NP_003238.2	ENSG00000186340	chr6:169359841 - 169392804	calcium ion binding;cell adhesion;extracellular region;heparin binding;protein binding;proteinaceous extracellular matrix;structural molecule activity
B	3371	TNC	tenascin C (hexabrachion)	NM_002160	NP_002151.2	ENSG00000041982	chr9:116823256 - 116893118	cell adhesion;proteinaceous extracellular matrix;receptor binding;signal transduction
C	54443	ANLN	anillin, actin binding protein	NM_018685	NP_061155.2	ENSG00000011426	chr7:36396160 - 36458734	actin binding;cell cycle;contractile ring;cytokinesis;mitosis;nucleus;regulation of exit from mitosis;septin ring assembly
C	9582	APOBEC3B	apolipoprotein B mRNA editing enzyme, catalytic polypeptide-like 3B	NM_004900	NP_004891.3	ENSG00000179750	chr22:37708404 - 37718396	hydrolase activity;hydrolase activity, acting on carbon-nitrogen (but not peptide) bonds, in cyclic amidines;zinc ion binding
C	29028	ATAD2	ATPase family, AAA domain containing 2	NM_014109	NP_054828.2	ENSG00000156802	chr8:124402554 - 124477778	ATP binding;nucleoside-triphosphatase activity;nucleotide binding
C	6790	AURKA	aurora kinase A	NM_003600	NP_940839.1	ENSG00000087586	chr20:54378620 - 54396660	ATP binding;kinase activity;mitosis;mitotic cell cycle;nucleotide binding;nucleus;phosphoinositide-mediated signaling;protein amino acid phosphorylation;protein binding;protein kinase activity;protein serine/threonine kinase activity;regulation of protein stability;spindle;spindle organization and biogenesis;transferase activity;ubiquitin protein ligase binding
C	646	BNC1	basonuclin 1	NM_001717	NP_001708.3	ENSG00000169594	chr15:81717197 - 81744384	epidermis development;intracellular;metal ion binding;nucleic acid binding;nucleus;positive regulation of cell proliferation;regulation of transcription, DNA-dependent;transcription;transcription factor activity;zinc ion binding
C	991	CDC20	cell division cycle 20 homolog (S. cerevisiae)	NM_001255	NP_001246.2	ENSG00000117399	chr1:43597473 - 43601387	cell cycle;cell division;mitosis;protein binding;regulation of progression through cell cycle;spindle;ubiquitin cycle;ubiquitin-dependent protein catabolic process
C	1001	CDH3	cadherin 3, type 1, P-cadherin (placental)	NM_001793	NP_001784.2	ENSG00000062038	chr16:67236783 - 67289804	calcium ion binding;homophilic cell adhesion;integral to membrane;plasma membrane;protein binding;response to stimulus;visual perception
C	55165	CEP55	centrosomal protein 55kDa	NM_018131, NM_001127182	NP_060601.3, NP_001120654.1	ENSG00000138180	chr10:95249798 - 95277900	cell cycle;cell division;mitosis
C	51514	DTL	denticleless homolog (Drosophila)	NM_016448	NP_057532.2	ENSG00000143476	chr1:210275855 - 210342905	DNA replication;nucleus;protein binding;response to DNA damage stimulus;ubiquitin cycle
C	1894	ECT2	epithelial cell transforming sequence 2 oncogene	NM_018098	NP_060568.3	ENSG00000114346	chr3:173955014 - 174020721	guanyl-nucleotide exchange factor activity;intracellular;intracellular signaling cascade;positive regulation of I-kappaB kinase/NF-kappaB cascade;protein binding;regulation of Rho protein signal transduction;Rho guanyl-nucleotide exchange factor activity;signal transducer activity	Oncogene
C	2195	FAT1	FAT tumor suppressor homolog 1 (Drosophila)	NM_005245	NP_005236.2	ENSG00000083857	chr4:187746739 - 187867975	anatomical structure morphogenesis;calcium ion binding;cell adhesion;cell-cell signaling;homophilic cell adhesion;integral to plasma membrane;membrane;protein binding	Tumor Suppressor
C	55612	FERMT1	chromosome 20 open reading frame 42	NM_017671	NP_060141.3	ENSG00000101311	chr20:6005819 - 6048201
C	51659	GINS2	GINS complex subunit 2 (Psf2 homolog)	NM_016095	NP_057179.1	ENSG00000131153	chr16:84269318 - 84280005	DNA replication;nucleus
C	3664	IRF6	interferon regulatory factor 6	NM_006147	NP_006138.1	ENSG00000117595	chr1:208028387 - 208041381	intracellular;nucleus;regulation of transcription, DNA-dependent;transcription;transcription factor activity
C	9928	KIF14	kinesin family member 14	NM_014875	NP_055690.1	ENSG00000118193	chr1:198789138 - 198854474	ATP binding;microtubule;microtubule associated complex;microtubule motor activity;microtubule-based movement;nucleotide binding
C	10112	KIF20A	kinesin family member 20A	NM_005733	NP_005724.1	ENSG00000112984	chr5:137543268 - 137551001	ATP binding;Golgi apparatus;microtubule;microtubule associated complex;microtubule motor activity;microtubule-based movement;nucleotide binding;protein transport;transporter activity;vesicle-mediated transport
C	3914	LAMB3	laminin, beta 3	NM_001017402	NP_001121113.1	ENSG00000196878	chr1:207855238 - 207890912	basement membrane;cell adhesion;electron carrier activity;electron transport;epidermis development;heme binding;iron ion binding;laminin-5 complex;protein binding;proteinaceous extracellular matrix;structural molecule activity
C	27074	LAMP3	lysosomal-associated membrane protein 3	NM_014398	NP_055213.2	ENSG00000078081	chr3:184324562 - 184363137	cell proliferation;integral to membrane;lysosomal membrane;membrane
C	4171	MCM2	minichromosome maintenance complex component 2	NM_004526	NP_004517.2	ENSG00000073111	chr3:128799999 - 128823306	ATP binding;cell cycle;chromatin;DNA binding;DNA replication;DNA replication initiation;DNA replication origin binding;DNA unwinding during replication;DNA-dependent ATPase activity;metal ion binding;nuclear origin of replication recognition complex;nucleosome assembly;nucleotide binding;nucleus;protein binding;regulation of transcription, DNA-dependent;transcription;zinc ion binding
C	9833	MELK	maternal embryonic leucine zipper kinase	NM_014791	NP_055606.1	ENSG00000165304	chr9:36571678 - 36667334	ATP binding;nucleotide binding;protein amino acid phosphorylation;protein serine/threonine kinase activity;transferase activity
C	81831	NETO2	neuropilin (NRP) and tolloid (TLL)-like 2	NM_018092	NP_060562.3	ENSG00000171208	chr16:45674632 - 45735024	integral to membrane;membrane;receptor activity
C	9631	NUP155	nucleoporin 155kDa	NM_004298, NM_153485	NP_004289.1, NP_705618.1	ENSG00000113569	chr5:37327758 - 37406836	nuclear pore;nucleocytoplasmic transport;nucleocytoplasmic transporter activity;nucleus;structural constituent of nuclear pore;transport;transporter activity
C	132299	OCIAD2	OCIA domain containing 2	NM_001014446, NM_152398	NP_001014446.1, NP_689611.1	ENSG00000145247	chr4:48582257 - 48601323
C	26499	PLEK2	pleckstrin 2	NM_016445	NP_057529.1	ENSG00000100558	chr14:66923798 - 66948529	actin cytoskeleton organization and biogenesis;cytoskeleton;intracellular signaling cascade;membrane
C	5738	PTGFRN	prostaglandin F2 receptor negative regulator	NM_020440	NP_065173.2	ENSG00000134247	chr1:117254348 - 117331112	endoplasmic reticulum;integral to membrane;membrane;negative regulation of protein biosynthetic process;protein binding
C	79801	SHCBP1	SHC SH2-domain binding protein 1	NM_024745	NP_079021.3	ENSG00000171241	chr16:45173141 - 45212772	protein binding;SH2 domain binding
C	7083	TK1	thymidine kinase 1, soluble	NM_003258	NP_003249.3	ENSG00000167900	chr17:73682434 - 73694670	ATP binding;cytoplasm;DNA replication;kinase activity;nucleobase, nucleoside, nucleotide and nucleic acid metabolic process;nucleotide binding;thymidine kinase activity;transferase activity
C	7153	TOP2A	topoisomerase (DNA) II alpha 170kDa	NM_001067	NP_001058.2	http://www.ensembl.org/Homo_sapiens/Search/Summary?species=Homo_sapiens;idx=;q=	chr17:35799296 - 35827569	apoptotic chromosome condensation;ATP binding;centriole;chromatin binding;chromosome;chromosome segregation;DNA ligation;DNA repair;DNA replication;DNA topoisomerase (ATP-hydrolyzing) activity;DNA topoisomerase complex (ATP-hydrolyzing);DNA topological change;DNA-dependent ATPase activity;drug binding;histone deacetylase binding;nucleolus;nucleoplasm;nucleotide binding;nucleus;phosphoinositide-me…
C	22974	TPX2	TPX2, microtubule-associated, homolog (Xenopus laevis)	NM_012112	NP_036244.2	ENSG00000088325	chr20:29808940 - 29852544	ATP binding;cell proliferation;GTP binding;mitosis;nucleus;protein binding;spindle pole
C	9319	TRIP13	thyroid hormone receptor interactor 13	NM_004237	NP_004228.1	ENSG00000071539	chr5:946113 - 970218	ATP binding;nucleoside-triphosphatase activity;nucleotide binding;nucleus;transcription cofactor activity;transcription from RNA polymerase II promoter
C	7298	TYMS	thymidylate synthetase	NM_001071	NP_001062.1	ENSG00000176890	chr18:647742 - 662997	deoxyribonucleoside monophosphate biosynthetic process;DNA repair;DNA replication;dTMP biosynthetic process;methyltransferase activity;nucleobase, nucleoside, nucleotide and nucleic acid metabolic process;nucleotide biosynthetic process;phosphoinositide-mediated signaling;thymidylate synthase activity;transferase activity	Oncogene, Stability
C	9213	XPR1	xenotropic and polytropic retrovirus receptor	NM_004736	NP_004727.2	ENSG00000143324	chr1:178867960 - 179119825	G-protein coupled receptor activity;G-protein coupled receptor protein signaling pathway;integral to membrane;integral to plasma membrane;plasma membrane;receptor activity

## Sheet: top cluster A
(clade 2) Gene to GO BP test for over-representation
GOBPID	Pvalue	OddsRatio	ExpCount	Count	Size	Term
GO:0006569	0.0002	179.895	0	2	4	tryptophan catabolic process
GO:0042436	0.0002	179.895	0	2	4	indole derivative catabolic process
GO:0046218	0.0002	179.895	0	2	4	indolalkylamine catabolic process
GO:0006568	0.0005	89.9328	0	2	6	tryptophan metabolic process				collagen metabolic/catabolic processes
GO:0030574	0	62.7083	0	5	20	collagen catabolic process
GO:0042434	0.0009	59.9453	0	2	8	indole derivative metabolic process
GO:0006586	0.0009	59.9453	0	2	8	indolalkylamine metabolic process
GO:0042430	0.0009	59.9453	0	2	8	indole and derivative metabolic process
GO:0044243	0	49.4901	0	5	24	multicellular organismal catabolic process
GO:0032963	0	36.1448	0	5	31	collagen metabolic process
GO:0044259	0	34.8032	0	5	32	multicellular organismal macromolecule metabolic process
GO:0033273	0.0002	32.1872	0	3	20	response to vitamin
GO:0044236	0	27.6218	0	5	39	multicellular organismal metabolic process
GO:0009615	0	15.1798	1	7	96	response to virus
GO:0051707	0	8.6521	1	8	188	response to other organism
GO:0006935	0.0008	7.6415	1	5	127	chemotaxis
GO:0042330	0.0008	7.6415	1	5	127	taxis
GO:0051704	0	6.0464	3	14	501	multi-organism process
GO:0006955	0	5.9944	3	16	594	immune response
GO:0009607	0.0001	5.9263	2	8	269	response to biotic stimulus
GO:0002376	0	5.2685	5	19	830	immune system process
GO:0006952	0.0001	4.3921	3	11	510	defense response
GO:0009605	0.0002	3.8436	4	12	638	response to external stimulus
GO:0050896	0.0003	2.5117	13	26	2365	response to stimulus
Source for annotations: http://cbio.mskcc.org/CancerGenes/
Entrez ID	Gene Symbol	Gene Name	Refseq mRNA	Refseq Protein (linked to MSKCC Mapback)	Ensembl Gene ID	UCSC Genomic Coordinates	GO Categories	Sources
57085	AGTRAP	angiotensin II receptor-associated protein	NM_001040197, NM_001040195, NM_020350, NM_001040194, NM_001040196	NP_001035287.1, NP_001035285.1, NP_065083.3, NP_001035284.1, NP_001035286.1	ENSG00000177674	chr1:11718852 - 11732836	endoplasmic reticulum;integral to membrane;membrane
9447	AIM2	absent in melanoma 2	NM_004833	NP_004824.1	ENSG00000163568	chr1:157299105 - 157309913	immune response
8542	APOL1	apolipoprotein L, 1	NM_003661	NP_003652.2	ENSG00000100342	chr22:34980947 - 34992025	cholesterol metabolic process;extracellular region;extracellular space;lipid binding;lipid metabolic process;lipid transport;lipid transporter activity;lipoprotein metabolic process;steroid metabolic process
151516	ASPRV1
637	BID	BH3 interacting domain death agonist	NM_197966, NM_197967	NP_001187.1, NP_932071.1	ENSG00000015475	chr22:16598345 - 16636455	cytoplasm;cytosol;death receptor binding;induction of apoptosis via death domain receptors;membrane fraction;mitochondrion;neuron apoptosis;positive regulation of apoptosis;protein binding;release of cytochrome c from mitochondria
684	BST2	bone marrow stromal cell antigen 2	NM_004335	NP_004326.1	ENSG00000130303	chr19:17375503 - 17377384	B cell activation;cell proliferation;cell-cell signaling;GPI anchor binding;humoral immune response;integral to plasma membrane;membrane;multicellular organismal development;positive regulation of I-kappaB kinase/NF-kappaB cascade;signal transducer activity
387882	C12orf75
401115	C4orf48
994	CDC25B	cell division cycle 25 homolog B (S. pombe)	NM_021873, NM_004358, NM_021872	NP_068659.1, NP_004349.1, NP_068658.1	ENSG00000101224	chr20:3725178 - 3733608	cell division;hydrolase activity;intracellular;M phase of mitotic cell cycle;mitosis;positive regulation of cell proliferation;protein amino acid dephosphorylation;protein binding;protein tyrosine phosphatase activity;regulation of progression through cell cycle	Phosphatase
1033	CDKN3	cyclin-dependent kinase inhibitor 3 (CDK2-associated dual specificity phosphatase)	NM_005192	NP_005183.2	ENSG00000100526	chr14:53933536 - 53956546	cell cycle;cell cycle arrest;dephosphorylation;G1/S transition of mitotic cell cycle;hydrolase activity;negative regulation of cell proliferation;protein binding;protein tyrosine phosphatase activity;protein tyrosine/serine/threonine phosphatase activity;regulation of cyclin-dependent protein kinase activity	Phosphatase, Protein Kinase
9435	CHST2	carbohydrate (N-acetylglucosamine-6-O) sulfotransferase 2	NM_004267	NP_004258.2	ENSG00000175040	chr3:144322348 - 144323941	carbohydrate metabolic process;inflammatory response;integral to membrane;intrinsic to Golgi membrane;membrane;multicellular organismal development;N-acetylglucosamine 6-O-sulfotransferase activity;N-acetylglucosamine metabolic process;sulfur metabolic process;trans-Golgi network;transferase activity
129607	CMPK2	-	NM_207315	NP_997198.2	ENSG00000189323	chr2:6907431 - 6923278	kinase activity
6373	CXCL11	chemokine (C-X-C motif) ligand 11	NM_005409	NP_005400.1	ENSG00000169248	chr4:77174969 - 77176164	cell-cell signaling;chemokine activity;chemotaxis;extracellular region;extracellular space;immune response;inflammatory response;signal transduction
10563	CXCL13	chemokine (C-X-C motif) ligand 13 (B-cell chemoattractant)	NM_006419	NP_006410.1	ENSG00000156234	chr4:78746043 - 78751217	cell-cell signaling;chemokine activity;chemotaxis;elevation of cytosolic calcium ion concentration;extracellular region;extracellular space;immune response;inflammatory response;lymph node development;soluble fraction
4283	CXCL9	chemokine (C-X-C motif) ligand 9	NM_002416	NP_002407.1	ENSG00000138755	chr4:77143774 - 77147626	cell-cell signaling;cellular defense response;chemokine activity;chemotaxis;extracellular region;extracellular space;G-protein coupled receptor protein signaling pathway;immune response;inflammatory response;signal transduction
23586	DDX58	DEAD (Asp-Glu-Ala-Asp) box polypeptide 58	NM_014314	NP_055129.2	ENSG00000107201	chr9:32447119 - 32516164	ATP binding;ATP-dependent helicase activity;hydrolase activity;innate immune response;nucleoside-triphosphatase activity;nucleotide binding;protein binding;response to virus;RNA binding
55601	DDX60	-	NM_017631	NP_060101.3	ENSG00000137628	chr4:169374658 - 169468985	ATP binding;ATP-dependent helicase activity;nucleic acid binding
1687	DFNA5	deafness, autosomal dominant 5	NM_001127453, NM_004403, NM_001127454	NP_001120925.1, NP_004394.1, NP_001120926.1	ENSG00000105928	chr7:24705169 - 24755918	hair cell differentiation;sensory perception of sound
25975	EGFL6	EGF-like-domain, multiple 6	NM_015507	NP_056322.2	ENSG00000198759	chrX:13497901 - 13561135	calcium ion binding;cell cycle;extracellular space;integrin binding;membrane
94240	EPSTI1	epithelial stromal interaction 1 (breast)	NM_033255, NM_001002264	NP_150280.1, NP_001002264.1	ENSG00000133106	chr13:42360385 - 42464301
8772	FADD	Fas (TNFRSF6)-associated via death domain	NM_003824	NP_003815.1	ENSG00000168040	chr11:69727213 - 69730227	apoptotic program;cell surface receptor linked signal transduction;cytoplasm;death receptor binding;identical protein binding;induction of apoptosis via death domain receptors;positive regulation of I-kappaB kinase/NF-kappaB cascade;regulation of apoptosis;signal transducer activity	TNF_alpha_NF_kB
200933	FBXO45	F-box protein 45	NM_001105573	NP_001099043.1	ENSG00000174013	chr3:197780252 - 197795586
10468	FST	follistatin	NM_006350, NM_013409	NP_006341.1, NP_037541.1	ENSG00000134363	chr5:52812378 - 52817620	activin inhibitor activity;BMP signaling pathway;extracellular region;female gonad development;gamete generation;negative regulation of cell differentiation;negative regulation of follicle-stimulating hormone secretion;negative regulation of transcription from RNA polymerase II promoter;odontogenesis (sensu Vertebrata);pattern specification process;protein binding
11226	GALNT6	UDP-N-acetyl-alpha-D-galactosamine:polypeptide N-acetylgalactosaminyltransferase 6 (GalNAc-T6)	NM_007210	NP_009141.2	ENSG00000139629	chr12:50034429 - 50059832	calcium ion binding;integral to membrane;manganese ion binding;membrane;polypeptide N-acetylgalactosaminyltransferase activity;protein amino acid O-linked glycosylation;sugar binding;transferase activity, transferring glycosyl groups
3620	IDO1
3429	IFI27	interferon, alpha-inducible protein 27	NM_005532	NP_005523.3	ENSG00000165949	chr14:93647781 - 93652617	biological_process;endoplasmic reticulum;immune response;integral to membrane;membrane;molecular_function
10437	IFI30	interferon, gamma-inducible protein 30	NM_006332	NP_006323.2	ENSG00000105648	chr19:18145651 - 18149721	antigen processing and presentation of exogenous peptide antigen via MHC class II;extracellular region;immune response;lysosome;oxidoreductase activity
3430	IFI35	interferon-induced protein 35	NM_005533	NP_005524.1	ENSG00000068079	chr17:38412490 - 38419842	immune response;nucleus;protein binding;response to virus
10561	IFI44	interferon-induced protein 44	NM_006417	NP_006408.3	ENSG00000137965	chr1:78888468 - 78902084	cytoplasm;response to virus
2537	IFI6	interferon, alpha-inducible protein 6	NM_022872, NM_022873, NM_002038	NP_075010.1, NP_075011.1, NP_002029.3	ENSG00000126709	chr1:27865478 - 27868412	anti-apoptosis;immune response;integral to membrane;membrane;mitochondrion;negative regulation of caspase activity;negative regulation of mitochondrial depolarization;protein binding;release of cytochrome c from mitochondria
3437	IFIT3	interferon-induced protein with tetratricopeptide repeats 3	NM_001549	NP_001540.2	ENSG00000119917	chr10:91077810 - 91089865	binding;biological_process;cellular_component;immune response
9636	ISG15	ISG15 ubiquitin-like modifier	NM_005101	NP_005092.1	ENSG00000187608	chr1:938816 - 939721	cell-cell signaling;cytoplasm;extracellular space;immune response;ISG15-protein conjugation;protein binding;protein modification process;response to virus;ubiquitin cycle
3675	ITGA3	integrin, alpha 3 (antigen CD49C, alpha 3 subunit of VLA-3 receptor)	NM_002204, NM_005501	NP_002195.1, NP_005492.1	ENSG00000005884	chr17:45488802 - 45521628	basolateral plasma membrane;calcium ion binding;cell adhesion;cell-matrix adhesion;integral to membrane;integrin complex;integrin-mediated signaling pathway;membrane;memory;neuron migration;protein binding;receptor activity;synaptosome
3868	KRT16	keratin 16 (focal non-epidermolytic palmoplantar keratoderma)	NM_005557	NP_005548.2	ENSG00000186832	chr17:37019712 - 37022466	cell proliferation;cytoskeleton organization and biogenesis;epidermis development;intermediate filament;intermediate filament cytoskeleton organization and biogenesis;protein binding;structural constituent of cytoskeleton
3872	KRT17	keratin 17	NM_000422	NP_000413.1	ENSG00000186831	chr17:37029371 - 37034287	biological_process;cellular_component;epidermis development;intermediate filament;protein binding;structural constituent of cytoskeleton;structural molecule activity	EGFR1
8942	KYNU	kynureninase (L-kynurenine hydrolase)	NM_003937, NM_001032998	NP_003928.1, NP_001028170.1	ENSG00000115919	chr2:143359406 - 143516211	cytoplasm;hydrolase activity;kynureninase activity;metabolic process;NAD biosynthetic process;peptidase activity;pyridoxal phosphate binding;transaminase activity;tryptophan catabolic process
55353	LAPTM4B	lysosomal associated protein transmembrane 4 beta	NM_018407	NP_060877.3	ENSG00000104341	chr8:98857140 - 98932878	integral to membrane;membrane;transport
84246	MED10	mediator of RNA polymerase II transcription, subunit 10 homolog (NUT2, S. cerevisiae)	NM_032286	NP_115662.2	ENSG00000133398	chr5:6425615 - 6431596
4277	MICB	MHC class I polypeptide-related sequence B	NM_005931	NP_005922.2	ENSG00000137315	chr6:31573949 - 31585665	antigen processing and presentation;cell recognition;cellular defense response;immune response;integral to membrane;membrane;MHC class I protein complex;protein binding;response to stress
4312	MMP1	matrix metallopeptidase 1 (interstitial collagenase)	NM_002421	NP_002412.1	ENSG00000196611	chr11:102166352 - 102174033	calcium ion binding;collagen catabolic process;extracellular space;interstitial collagenase activity;peptidoglycan metabolic process;proteinaceous extracellular matrix;proteolysis;zinc ion binding
4319	MMP10	matrix metallopeptidase 10 (stromelysin 2)	NM_002425	NP_002416.1	ENSG00000166670	chr11:102146733 - 102156532	calcium ion binding;collagen catabolic process;extracellular space;peptidoglycan metabolic process;proteinaceous extracellular matrix;proteolysis;stromelysin 2 activity;zinc ion binding
4321	MMP12	matrix metallopeptidase 12 (macrophage elastase)	NM_002426	NP_002417.2	ENSG00000110347	chr11:102239040 - 102250877	calcium ion binding;cell motility;macrophage elastase activity;peptidoglycan metabolic process;proteinaceous extracellular matrix;proteolysis;zinc ion binding
4314	MMP3	matrix metallopeptidase 3 (stromelysin 1, progelatinase)	NM_002422	NP_002413.1	ENSG00000149968	chr11:102212066 - 102219487	calcium ion binding;collagen catabolic process;extracellular space;peptidoglycan metabolic process;proteinaceous extracellular matrix;proteolysis;stromelysin 1 activity;zinc ion binding
4316	MMP7	matrix metallopeptidase 7 (matrilysin, uterine)	NM_002423	NP_002414.1	ENSG00000137673	chr11:101896716 - 101906641	calcium ion binding;collagen catabolic process;extracellular space;matrilysin activity;peptidoglycan metabolic process;proteinaceous extracellular matrix;proteolysis;zinc ion binding	Alpha6Beta4 Integrin, Oncogene
4318	MMP9	matrix metallopeptidase 9 (gelatinase B, 92kDa gelatinase, 92kDa type IV collagenase)	NM_004994	NP_004985.2	ENSG00000100985	chr20:44070972 - 44078414	calcium ion binding;collagen binding;collagen catabolic process;collagenase activity;extracellular matrix organization and biogenesis;extracellular space;gelatinase B activity;macrophage differentiation;peptidoglycan metabolic process;positive regulation of apoptosis;proteinaceous extracellular matrix;proteolysis;skeletal development;zinc ion binding
4430	MYO1B	myosin IB	NM_012223	NP_036355.2	ENSG00000128641	chr2:191849866 - 191996931	actin binding;ATP binding;calmodulin binding;motor activity;myosin complex;nucleotide binding
4747	NEFL	neurofilament, light polypeptide 68kDa	NM_006158	NP_006149.2	ENSG00000104725	chr8:24866239 - 24869946	axon;intermediate filament;neurofilament;protein binding;structural constituent of cytoskeleton;structural molecule activity
4938	OAS1	2',5'-oligoadenylate synthetase 1, 40/46kDa	NM_001032409, NM_002534, NM_016816	NP_001027581.1, NP_002525.2, NP_058132.2	ENSG00000089127	chr12:111829227 - 111841881	ATP binding;cytoplasm;immune response;nucleobase, nucleoside, nucleotide and nucleic acid metabolic process;nucleotidyltransferase activity;response to virus;RNA binding;transferase activity
4940	OAS3	2'-5'-oligoadenylate synthetase 3, 100kDa	NM_006187	NP_006178.2	ENSG00000111331	chr12:111860718 - 111892161	ATP binding;immune response;microsome;nucleobase, nucleoside, nucleotide and nucleic acid metabolic process;nucleotidyltransferase activity;RNA binding;transferase activity
57451	ODZ2	odz, odd Oz/ten-m homolog 2 (Drosophila)	NM_001122679	NP_001116151.1	ENSG00000145934	chr5:166644420 - 167622393	integral to membrane;membrane;sugar binding
64761	PARP12	poly (ADP-ribose) polymerase family, member 12	NM_022750	NP_073587.1	ENSG00000059378	chr7:139370828 - 139409116	metal ion binding;NAD+ ADP-ribosyltransferase activity;nucleic acid binding;nucleus;protein amino acid ADP-ribosylation;transferase activity;zinc ion binding
10630	PDPN	podoplanin	NM_001006625, NM_006474	NP_001006626.1, NP_001006625.1	ENSG00000162493	chr1:13782887 - 13814993	amino acid transport;amino acid transporter activity;cell morphogenesis;filopodium;folic acid transport;folic acid transporter activity;integral to membrane;integral to plasma membrane;lamellipodium;lung development;lymphangiogenesis;multicellular organismal development;plasma membrane;positive regulation of cell motility;regulation of cell shape;ruffle;water channel activity;water transport
5328	PLAU	plasminogen activator, urokinase	NM_002658	NP_002649.1	ENSG00000122861	chr10:75341319 - 75346329	blood coagulation;chemotaxis;extracellular space;fibrinolysis;kinase activity;peptidase activity;plasminogen activator activity;proteolysis;serine-type endopeptidase activity;signal transduction	Oncogene, Stability
81706	PPP1R14C	protein phosphatase 1, regulatory (inhibitor) subunit 14C	NM_030949	NP_112211.1	ENSG00000198729	chr6:150506021 - 150611649	membrane;type 1 serine/threonine specific protein phosphatase inhibitor activity	Phosphatase
5690	PSMB2	proteasome (prosome, macropain) subunit, beta type, 2	NM_002794	NP_002785.1	ENSG00000126067	chr1:35841454 - 35879620	cytosol;nucleus;proteasome core complex (sensu Eukaryota);threonine endopeptidase activity;ubiquitin-dependent protein catabolic process
11031	RAB31	RAB31, member RAS oncogene family	NM_006868	NP_006859.2	ENSG00000168461	chr18:9698402 - 9849322	GTP binding;GTPase activity;membrane;nucleotide binding;protein transport;small GTPase mediated signal transduction	Oncogene
5947	RBP1	retinol binding protein 1, cellular	NM_002899	NP_002890.2	ENSG00000114115	chr3:140719158 - 140741064	lipid binding;retinal binding;retinol binding;retinol metabolic process;transport
5984	RFC4	replication factor C (activator 1) 4, 37kDa	NM_002916	NP_853551.1	ENSG00000163918	chr3:187990451 - 188005196	ATP binding;DNA repair;DNA replication;DNA replication factor C complex;DNA strand elongation during DNA replication;nucleoside-triphosphatase activity;nucleotide binding;nucleus;phosphoinositide-mediated signaling;protein binding
91543	RSAD2	radical S-adenosyl methionine domain containing 2	NM_080657	NP_542388.2	ENSG00000134321	chr2:6935382 - 6953524	catalytic activity;iron ion binding;iron-sulfur cluster binding;metal ion binding
64108	RTP4	receptor (chemosensory) transporter protein 4	NM_022147	NP_071430.2	ENSG00000136514	chr3:188568923 - 188571855	cytoplasm;detection of chemical stimulus during sensory perception of bitter taste;integral to membrane;membrane;protein binding;protein targeting to membrane
8607	RUVBL1	RuvB-like 1 (E. coli)	NM_003707	NP_003698.1	ENSG00000175792	chr3:129282782 - 129325257	ATP binding;ATPase activity;cell cycle;cell division;chromatin modification;DNA helicase activity;DNA recombination;hydrolase activity;mitosis;NuA4 histone acetyltransferase complex;nucleoside-triphosphatase activity;nucleotide binding;nucleus;protein binding;regulation of cell growth;regulation of transcription from RNA polymerase II promoter;spermatogenesis;transcription	Wnt
5054	SERPINE1	serpin peptidase inhibitor, clade E (nexin, plasminogen activator inhibitor type 1), member 1	NM_000602	NP_000593.1	ENSG00000106366	chr7:100558394 - 100567443	blood coagulation;extracellular region;fibrinolysis;plasminogen activator activity;protease binding;protein binding;regulation of angiogenesis;serine-type endopeptidase inhibitor activity	Stability
143686	SESN3	sestrin 3	NM_144665	NP_653266.2	ENSG00000149212	chr11:94546066 - 94603672	cell cycle arrest;nucleus
6566	SLC16A1	solute carrier family 16, member 1 (monocarboxylic acid transporter 1)	NM_003051	NP_003042.3	ENSG00000155380	chr1:113258035 - 113273453	integral to membrane;membrane;membrane fraction;mevalonate transport;mevalonate transporter activity;monocarboxylate porter activity;organic anion transport;protein binding;symporter activity;transport;transporter activity	Stability
6520	SLC3A2	solute carrier family 3 (activators of dibasic and neutral amino acid transport), member 2	NM_001012663, NM_001012664	NP_001012681.1, NP_001013269.1	ENSG00000168003	chr11:62380317 - 62412741	amino acid transport;amino acid transporter activity;calcium ion transport;calcium:sodium antiporter activity;carbohydrate metabolic process;catalytic activity;cation binding;cell growth;cell surface;integral to membrane;membrane;protein binding;transport;tryptophan transport
6591	SNAI2	snail homolog 2 (Drosophila)	NM_003068	NP_003059.1	ENSG00000019549	chr8:49993918 - 49996377	DNA binding;ectoderm and mesoderm interaction;intracellular;metal ion binding;multicellular organismal development;negative regulation of transcription from RNA polymerase II promoter;nucleus;regulation of transcription, DNA-dependent;response to radiation;sensory perception of sound;transcription;zinc ion binding
6646	SOAT1	sterol O-acyltransferase (acyl-Coenzyme A: cholesterol acyltransferase) 1	NM_003101	NP_003092.4	ENSG00000057252	chr1:177538442 - 177589399	acyltransferase activity;cholesterol metabolic process;circulation;endoplasmic reticulum;integral to membrane;lipid metabolic process;membrane;steroid metabolic process;sterol O-acyltransferase activity;transferase activity
6696	SPP1	secreted phosphoprotein 1 (osteopontin, bone sialoprotein I, early T-lymphocyte activation 1)	NM_000582, NM_001040058, NM_001040060	NP_000573.1, NP_001035147.1, NP_001035149.1	ENSG00000118785	chr4:89117071 - 89123072	anti-apoptosis;cell adhesion;cell-matrix adhesion;cytokine activity;extracellular region;extracellular space;integrin binding;negative regulation of bone mineralization;ossification;protein binding;proteinaceous extracellular matrix	Oncogene
7037	TFRC	transferrin receptor (p90, CD71)	NM_001128148, NM_003234	NP_001121620.1, NP_003225.2	ENSG00000072274	chr3:197263209 - 197288367	cytoplasmic membrane-bound vesicle;endocytosis;endosome;extracellular region;integral to plasma membrane;iron ion homeostasis;iron ion transport;perinuclear region of cytoplasm;plasma membrane;receptor activity;transferrin receptor activity	Futreal et al 2004, Translocation
7097	TLR2	toll-like receptor 2	NM_003264	NP_003255.2	ENSG00000137462	chr4:154843509 - 154845864	cell surface;chloramphenicol transport;Gram-positive bacterial binding;induction of apoptosis;inflammatory response;innate immune response;integral to plasma membrane;lipopolysaccharide receptor activity;peptidoglycan binding;plasma membrane;positive regulation of tumor necrosis factor biosynthetic process;protein binding;Toll signaling pathway;transmembrane receptor activity
55248	TMEM206	chromosome 1 open reading frame 75	NM_018252	NP_060722.2	ENSG00000065600	chr1:210605179 - 210654722	integral to membrane;membrane
51330	TNFRSF12A	tumor necrosis factor receptor superfamily, member 12A	NM_016639	NP_057723.1	ENSG00000006327	chr16:3010399 - 3011828	angiogenesis;apoptosis;cell adhesion;cell differentiation;cell motility;integral to membrane;membrane;multicellular organismal development;protein binding;receptor activity
7162	TPBG	trophoblast glycoprotein	NM_006670	NP_006661.1	ENSG00000146242	chr6:83131397 - 83132660	cell adhesion;cell motility;integral to plasma membrane;membrane;protein binding
1890	TYMP	endothelial cell growth factor 1 (platelet-derived)	NM_001113756, NM_001953, NM_001113755	NP_001107228.1, NP_001944.1, NP_001107227.1	ENSG00000025708	chr22:49311064 - 49315004	angiogenesis;cell differentiation;cell surface receptor linked signal transduction;cell-cell signaling;chemotaxis;DNA replication;extracellular space;growth factor activity;metabolic process;mitochondrial genome maintenance;multicellular organismal development;platelet-derived growth factor receptor binding;pyrimidine base metabolic process;pyrimidine nucleotide metabolic process;soluble fraction…
9246	UBE2L6	ubiquitin-conjugating enzyme E2L 6	NM_198183	NP_937826.1	ENSG00000156587	chr11:57076406 - 57091660	ISG15 conjugating enzyme activity;ISG15-protein conjugation;ligase activity;modification-dependent protein catabolic process;protein binding;protein modification process;small conjugating protein ligase activity;ubiquitin cycle;ubiquitin-protein ligase activity
7453	WARS	tryptophanyl-tRNA synthetase	NM_213646, NM_173701	NP_998811.1, NP_776049.1	ENSG00000140105	chr14:99870964 - 99905275	ATP binding;cytoplasm;ligase activity;negative regulation of cell proliferation;nucleotide binding;soluble fraction;tryptophan-tRNA ligase activity;tryptophanyl-tRNA aminoacylation
84058	WDR54	WD repeat domain 54	NM_032118	NP_115494.1	ENSG00000005448	chr2:74502788 - 74506336
54739	XAF1	-	NM_017523, NM_199139	NP_059993.2, NP_954590.1	ENSG00000132530	chr17:6600121 - 6617212	zinc ion binding

## Sheet: middle cluster B
Middle cluster (clade 3): Gene to GO BP test for over-representation
GOBPID	Pvalue	OddsRatio	ExpCount	Count	Size	Term
GO:0043589	0	1099.91	0	2	3	skin morphogenesis
GO:0032964	0	403.133	0	4	10	collagen biosynthetic process				collagen biosynthetic/metabolic processes
GO:0043206	0	366.576	0	2	5	fibril organization				ECM organization
GO:0043588	0	318.158	0	5	15	skin development				cell adhesion
GO:0030199	0	268.556	0	6	21	collagen fibril organization
GO:0048730	0.0003	91.5758	0	2	14	epidermis morphogenesis
GO:0032963	0	89.4296	0	4	31	collagen metabolic process
GO:0030198	0	86.9979	0	7	64	extracellular matrix organization
GO:0044259	0	86.2286	0	4	32	multicellular organismal macromolecule metabolic process
GO:0044236	0	68.9429	0	4	39	multicellular organismal metabolic process
GO:0042542	0.0009	52.29	0	2	23	response to hydrogen peroxide
GO:0043062	0	52.0341	0	7	102	extracellular structure organization
GO:0008544	0	24.0438	0	5	136	epidermis development
GO:0007398	0	21.5465	0	5	151	ectoderm development
GO:0001568	0.0003	14.8311	0	4	165	blood vessel development
GO:0001944	0.0003	14.6466	0	4	167	vasculature development
GO:0009888	0	12.3635	1	7	397	tissue development
GO:0009887	0	10.0995	1	7	481	organ morphogenesis
GO:0022610	0.0002	7.2771	1	7	655	biological adhesion
GO:0007155	0.0002	7.2771	1	7	655	cell adhesion
GO:0009653	0.0007	5.8006	2	7	809	anatomical structure morphogenesis
GO:0048731	0.0001	5.585	3	11	1603	system development
GO:0048856	0.0002	5.0077	3	11	1760	anatomical structure development
Source for annotations: http://cbio.mskcc.org/CancerGenes/
Entrez ID	Gene Symbol	Gene Name	Refseq mRNA	Refseq Protein (linked to MSKCC Mapback)	Ensembl Gene ID	UCSC Genomic Coordinates	GO Categories	Sources
91283	C9orf30	chromosome 9 open reading frame 30		http://cbio.mskcc.org/Public/products/human_mapped/Mapback_html/.html	ENSG00000066697	chr9:null	DNA binding
760	CA2	carbonic anhydrase II	NM_000067	NP_000058.1	ENSG00000104267	chr8:86563562 - 86580270	carbon dioxide transport;carbonate dehydratase activity;cytoplasm;lyase activity;metal ion binding;morphogenesis of an epithelium;one-carbon compound metabolic process;secretion;zinc ion binding
813	CALU	calumenin	NM_001219	NP_001210.1	ENSG00000128595	chr7:128175873 - 128196457	biological_process;calcium ion binding;endoplasmic reticulum;Golgi apparatus
1277	COL1A1	collagen, type I, alpha 1	NM_000088	NP_000079.2	ENSG00000108821	chr17:45617861 - 45633873	collagen;collagen type I;cytoplasm;epidermis development;extracellular matrix structural constituent;phosphate transport;protein binding;sensory perception of sound;skeletal development;structural constituent of bone	Futreal et al 2004, Mitelman 2000, Translocation
1278	COL1A2	collagen, type I, alpha 2	NM_000089	NP_000080.2	ENSG00000164692	chr7:93862279 - 93897641	collagen;collagen type I;cytoplasm;extracellular matrix structural constituent;phosphate transport;protein binding;sensory perception of sound;skeletal development;structural constituent of bone;transmembrane receptor protein tyrosine kinase signaling pathway	Mitelman 2000, Protein Kinase, Stability
1281	COL3A1	collagen, type III, alpha 1 (Ehlers-Danlos syndrome type IV, autosomal dominant)	NM_000090	NP_000081.1	ENSG00000168542	chr2:189547460 - 189584745	circulation;collagen;collagen type III;cytoplasm;extracellular matrix structural constituent;organ morphogenesis;phosphate transport
1282	COL4A1	collagen, type IV, alpha 1	NM_001845	NP_001836.2	ENSG00000187498	chr13:109600710 - 109757375	basement membrane;collagen;cytoplasm;extracellular matrix structural constituent;extracellular region;phosphate transport	Stability
1284	COL4A2	collagen, type IV, alpha 2	NM_001846	NP_001837.2	http://www.ensembl.org/Homo_sapiens/Search/Summary?species=Homo_sapiens;idx=;q=	chr13:109758251 - 109962539	collagen;collagen type IV;cytoplasm;extracellular matrix organization and biogenesis;extracellular matrix structural constituent;negative regulation of angiogenesis;phosphate transport
1289	COL5A1	collagen, type V, alpha 1	NM_000093	NP_000084.3	ENSG00000130635	chr9:136673854 - 136873970	cell adhesion;collagen;collagen type V;cytoplasm;extracellular matrix structural constituent;heparin binding;phosphate transport
1290	COL5A2	collagen, type V, alpha 2	NM_000393	NP_000384.2	http://www.ensembl.org/Homo_sapiens/Search/Summary?species=Homo_sapiens;idx=;q=	chr2:189607040 - 189752575	collagen;collagen fibril organization;collagen type V;cytoplasm;extracellular matrix structural constituent;phosphate transport;skin development
115908	CTHRC1	collagen triple helix repeat containing 1	NM_138455	NP_612464.1	ENSG00000164932	chr8:104453060 - 104464004	cytoplasm;phosphate transport;proteinaceous extracellular matrix;structural molecule activity
2191	FAP	fibroblast activation protein, alpha	NM_004460	NP_004451.2	ENSG00000078098	chr2:162735734 - 162808083	dipeptidyl-peptidase IV activity;integral to membrane;lamellipodium;membrane;metalloendopeptidase activity;prolyl oligopeptidase activity;protein homodimerization activity;proteolysis
26585	GREM1	gremlin 1, cysteine knot superfamily, homolog (Xenopus laevis)	NM_013372	NP_037504.1	ENSG00000166923	chr15:30810183 - 30810738	cytokine activity;extracellular space;multicellular organismal development;nervous system development;protein binding
3655	ITGA6	integrin, alpha 6	NM_001079818, NM_000210	NP_001073286.1, NP_000201.2	ENSG00000091409	chr2:173000762 - 173077226	calcium ion binding;cell adhesion;cell-matrix adhesion;cell-substrate junction assembly;integral to membrane;integrin complex;integrin-mediated signaling pathway;membrane;protein binding;receptor activity	Alpha6Beta4 Integrin, Stability
79888	LPCAT1	acyltransferase like 2	NM_024830	NP_079106.3	ENSG00000153395	chr5:1516765 - 1576959	1-acylglycerophosphocholine O-acyltransferase;1-acylglycerophosphocholine O-acyltransferase activity;calcium ion binding;endoplasmic reticulum;Golgi apparatus;integral to membrane;membrane;metabolic process;phospholipid biosynthetic process;transferase activity
4237	MFAP2	microfibrillar-associated protein 2	NM_017459	NP_059453.1	ENSG00000117122	chr1:17174001 - 17177355	extracellular matrix structural constituent;microfibril;proteinaceous extracellular matrix
8974	P4HA2	procollagen-proline, 2-oxoglutarate 4-dioxygenase (proline 4-hydroxylase), alpha polypeptide II	NM_004199, NM_001017973	NP_004190.1, NP_001017974.1	ENSG00000072682	chr5:131556601 - 131582218	electron carrier activity;endoplasmic reticulum;iron ion binding;L-ascorbic acid binding;metal ion binding;oxidoreductase activity, acting on paired donors, with incorporation or reduction of molecular oxygen, 2-oxoglutarate as one donor, and incorporation of one atom each of oxygen into both donors;oxidoreductase activity, acting on single donors with incorporation of molecular oxygen, incorpora…
5352	PLOD2	procollagen-lysine, 2-oxoglutarate 5-dioxygenase 2	NM_000935, NM_182943	NP_000926.2, NP_891988.1	ENSG00000152952	chr3:147271193 - 147361466	endoplasmic reticulum;iron ion binding;L-ascorbic acid binding;membrane;metal ion binding;oxidoreductase activity;oxidoreductase activity, acting on single donors with incorporation of molecular oxygen, incorporation of two atoms of oxygen;procollagen-lysine 5-dioxygenase activity;protein binding;protein metabolic process;protein modification process	Stability
56937	PMEPA1	transmembrane, prostate androgen induced RNA	NM_199170	NP_954640.1	ENSG00000124225	chr20:55660514 - 55718044	androgen receptor signaling pathway;integral to membrane;membrane;molecular_function;protein binding
10631	POSTN	periostin, osteoblast specific factor	NM_006475	NP_006466.2	ENSG00000133110	chr13:37035500 - 37070863	cell adhesion;heparin binding;protein binding;proteinaceous extracellular matrix;skeletal development
7837	PXDN	peroxidasin homolog (Drosophila)	NM_012293	NP_036425.1	ENSG00000130508	chr2:1616982 - 1727234	immune response;interleukin-1 receptor antagonist activity;metal ion binding;peroxidase activity;protein binding
10512	SEMA3C	sema domain, immunoglobulin domain (Ig), short basic domain, secreted, (semaphorin) 3C	NM_006379	NP_006370.1	ENSG00000075223	chr7:80212145 - 80384033	extracellular space;immune response;multicellular organismal development;response to drug;semaphorin receptor binding;transmembrane receptor protein tyrosine kinase signaling pathway	Protein Kinase
5270	SERPINE2	serpin peptidase inhibitor, clade E (nexin, plasminogen activator inhibitor type 1), member 2	NM_006216	NP_006207.1	ENSG00000135919	chr2:224548827 - 224574861	cell differentiation;extracellular region;heparin binding;multicellular organismal development;nervous system development;regulation of cell migration;regulation of proteolysis;serine-type endopeptidase inhibitor activity
871	SERPINH1	serpin peptidase inhibitor, clade H (heat shock protein 47), member 1, (collagen binding protein 1)	NM_001235	NP_001226.2	ENSG00000149257	chr11:74955042 - 74960776	collagen binding;endoplasmic reticulum;ER-Golgi intermediate compartment;protein folding;response to unfolded protein;serine-type endopeptidase inhibitor activity;unfolded protein binding
23213	SULF1
7045	TGFBI	transforming growth factor, beta-induced, 68kDa	NM_000358	NP_000349.1	ENSG00000120708	chr5:135392643 - 135426814	cell adhesion;cell proliferation;extracellular space;integrin binding;negative regulation of cell adhesion;protein binding;proteinaceous extracellular matrix;response to stimulus;visual perception	Tumor Suppressor
7058	THBS2	thrombospondin 2	NM_003247	NP_003238.2	ENSG00000186340	chr6:169359841 - 169392804	calcium ion binding;cell adhesion;extracellular region;heparin binding;protein binding;proteinaceous extracellular matrix;structural molecule activity
3371	TNC	tenascin C (hexabrachion)	NM_002160	NP_002151.2	ENSG00000041982	chr9:116823256 - 116893118	cell adhesion;proteinaceous extracellular matrix;receptor binding;signal transduction

## Sheet: bottom cluster C
(clade 1) Gene to GO BP test for over-representation
GOBPID	Pvalue	OddsRatio	ExpCount	Count	Size	Term
GO:0048015	0.0003	26.2713	0	3	58	phosphoinositide-mediated signaling
GO:0006260	0	16.6448	0	6	201	DNA replication
GO:0000280	0.0001	12.0131	1	5	220	nuclear division
GO:0007067	0.0001	12.0131	1	5	220	mitosis
GO:0000087	0.0001	11.9004	1	5	222	M phase of mitotic cell cycle
GO:0048285	0.0002	11.6275	1	5	227	organelle fission
GO:0000279	0.0006	8.4041	1	5	310	M phase
GO:0006259	0.0007	6.6578	1	6	482	DNA metabolic process
Source for annotations: http://cbio.mskcc.org/CancerGenes/
Entrez ID	Gene Symbol	Gene Name	Refseq mRNA	Refseq Protein (linked to MSKCC Mapback)	Ensembl Gene ID	UCSC Genomic Coordinates	GO Categories	Sources
54443	ANLN	anillin, actin binding protein	NM_018685	NP_061155.2	ENSG00000011426	chr7:36396160 - 36458734	actin binding;cell cycle;contractile ring;cytokinesis;mitosis;nucleus;regulation of exit from mitosis;septin ring assembly
9582	APOBEC3B	apolipoprotein B mRNA editing enzyme, catalytic polypeptide-like 3B	NM_004900	NP_004891.3	ENSG00000179750	chr22:37708404 - 37718396	hydrolase activity;hydrolase activity, acting on carbon-nitrogen (but not peptide) bonds, in cyclic amidines;zinc ion binding
29028	ATAD2	ATPase family, AAA domain containing 2	NM_014109	NP_054828.2	ENSG00000156802	chr8:124402554 - 124477778	ATP binding;nucleoside-triphosphatase activity;nucleotide binding
6790	AURKA	aurora kinase A	NM_003600	NP_940839.1	ENSG00000087586	chr20:54378620 - 54396660	ATP binding;kinase activity;mitosis;mitotic cell cycle;nucleotide binding;nucleus;phosphoinositide-mediated signaling;protein amino acid phosphorylation;protein binding;protein kinase activity;protein serine/threonine kinase activity;regulation of protein stability;spindle;spindle organization and biogenesis;transferase activity;ubiquitin protein ligase binding
646	BNC1	basonuclin 1	NM_001717	NP_001708.3	ENSG00000169594	chr15:81717197 - 81744384	epidermis development;intracellular;metal ion binding;nucleic acid binding;nucleus;positive regulation of cell proliferation;regulation of transcription, DNA-dependent;transcription;transcription factor activity;zinc ion binding
991	CDC20	cell division cycle 20 homolog (S. cerevisiae)	NM_001255	NP_001246.2	ENSG00000117399	chr1:43597473 - 43601387	cell cycle;cell division;mitosis;protein binding;regulation of progression through cell cycle;spindle;ubiquitin cycle;ubiquitin-dependent protein catabolic process
1001	CDH3	cadherin 3, type 1, P-cadherin (placental)	NM_001793	NP_001784.2	ENSG00000062038	chr16:67236783 - 67289804	calcium ion binding;homophilic cell adhesion;integral to membrane;plasma membrane;protein binding;response to stimulus;visual perception
55165	CEP55	centrosomal protein 55kDa	NM_018131, NM_001127182	NP_060601.3, NP_001120654.1	ENSG00000138180	chr10:95249798 - 95277900	cell cycle;cell division;mitosis
51514	DTL	denticleless homolog (Drosophila)	NM_016448	NP_057532.2	ENSG00000143476	chr1:210275855 - 210342905	DNA replication;nucleus;protein binding;response to DNA damage stimulus;ubiquitin cycle
1894	ECT2	epithelial cell transforming sequence 2 oncogene	NM_018098	NP_060568.3	ENSG00000114346	chr3:173955014 - 174020721	guanyl-nucleotide exchange factor activity;intracellular;intracellular signaling cascade;positive regulation of I-kappaB kinase/NF-kappaB cascade;protein binding;regulation of Rho protein signal transduction;Rho guanyl-nucleotide exchange factor activity;signal transducer activity	Oncogene
2195	FAT1	FAT tumor suppressor homolog 1 (Drosophila)	NM_005245	NP_005236.2	ENSG00000083857	chr4:187746739 - 187867975	anatomical structure morphogenesis;calcium ion binding;cell adhesion;cell-cell signaling;homophilic cell adhesion;integral to plasma membrane;membrane;protein binding	Tumor Suppressor
55612	FERMT1	chromosome 20 open reading frame 42	NM_017671	NP_060141.3	ENSG00000101311	chr20:6005819 - 6048201
51659	GINS2	GINS complex subunit 2 (Psf2 homolog)	NM_016095	NP_057179.1	ENSG00000131153	chr16:84269318 - 84280005	DNA replication;nucleus
3664	IRF6	interferon regulatory factor 6	NM_006147	NP_006138.1	ENSG00000117595	chr1:208028387 - 208041381	intracellular;nucleus;regulation of transcription, DNA-dependent;transcription;transcription factor activity
9928	KIF14	kinesin family member 14	NM_014875	NP_055690.1	ENSG00000118193	chr1:198789138 - 198854474	ATP binding;microtubule;microtubule associated complex;microtubule motor activity;microtubule-based movement;nucleotide binding
10112	KIF20A	kinesin family member 20A	NM_005733	NP_005724.1	ENSG00000112984	chr5:137543268 - 137551001	ATP binding;Golgi apparatus;microtubule;microtubule associated complex;microtubule motor activity;microtubule-based movement;nucleotide binding;protein transport;transporter activity;vesicle-mediated transport
3914	LAMB3	laminin, beta 3	NM_001017402	NP_001121113.1	ENSG00000196878	chr1:207855238 - 207890912	basement membrane;cell adhesion;electron carrier activity;electron transport;epidermis development;heme binding;iron ion binding;laminin-5 complex;protein binding;proteinaceous extracellular matrix;structural molecule activity
27074	LAMP3	lysosomal-associated membrane protein 3	NM_014398	NP_055213.2	ENSG00000078081	chr3:184324562 - 184363137	cell proliferation;integral to membrane;lysosomal membrane;membrane
4171	MCM2	minichromosome maintenance complex component 2	NM_004526	NP_004517.2	ENSG00000073111	chr3:128799999 - 128823306	ATP binding;cell cycle;chromatin;DNA binding;DNA replication;DNA replication initiation;DNA replication origin binding;DNA unwinding during replication;DNA-dependent ATPase activity;metal ion binding;nuclear origin of replication recognition complex;nucleosome assembly;nucleotide binding;nucleus;protein binding;regulation of transcription, DNA-dependent;transcription;zinc ion binding
9833	MELK	maternal embryonic leucine zipper kinase	NM_014791	NP_055606.1	ENSG00000165304	chr9:36571678 - 36667334	ATP binding;nucleotide binding;protein amino acid phosphorylation;protein serine/threonine kinase activity;transferase activity
81831	NETO2	neuropilin (NRP) and tolloid (TLL)-like 2	NM_018092	NP_060562.3	ENSG00000171208	chr16:45674632 - 45735024	integral to membrane;membrane;receptor activity
9631	NUP155	nucleoporin 155kDa	NM_004298, NM_153485	NP_004289.1, NP_705618.1	ENSG00000113569	chr5:37327758 - 37406836	nuclear pore;nucleocytoplasmic transport;nucleocytoplasmic transporter activity;nucleus;structural constituent of nuclear pore;transport;transporter activity
132299	OCIAD2	OCIA domain containing 2	NM_001014446, NM_152398	NP_001014446.1, NP_689611.1	ENSG00000145247	chr4:48582257 - 48601323
26499	PLEK2	pleckstrin 2	NM_016445	NP_057529.1	ENSG00000100558	chr14:66923798 - 66948529	actin cytoskeleton organization and biogenesis;cytoskeleton;intracellular signaling cascade;membrane
5738	PTGFRN	prostaglandin F2 receptor negative regulator	NM_020440	NP_065173.2	ENSG00000134247	chr1:117254348 - 117331112	endoplasmic reticulum;integral to membrane;membrane;negative regulation of protein biosynthetic process;protein binding
79801	SHCBP1	SHC SH2-domain binding protein 1	NM_024745	NP_079021.3	ENSG00000171241	chr16:45173141 - 45212772	protein binding;SH2 domain binding
7083	TK1	thymidine kinase 1, soluble	NM_003258	NP_003249.3	ENSG00000167900	chr17:73682434 - 73694670	ATP binding;cytoplasm;DNA replication;kinase activity;nucleobase, nucleoside, nucleotide and nucleic acid metabolic process;nucleotide binding;thymidine kinase activity;transferase activity
7153	TOP2A	topoisomerase (DNA) II alpha 170kDa	NM_001067	NP_001058.2	http://www.ensembl.org/Homo_sapiens/Search/Summary?species=Homo_sapiens;idx=;q=	chr17:35799296 - 35827569	apoptotic chromosome condensation;ATP binding;centriole;chromatin binding;chromosome;chromosome segregation;DNA ligation;DNA repair;DNA replication;DNA topoisomerase (ATP-hydrolyzing) activity;DNA topoisomerase complex (ATP-hydrolyzing);DNA topological change;DNA-dependent ATPase activity;drug binding;histone deacetylase binding;nucleolus;nucleoplasm;nucleotide binding;nucleus;phosphoinositide-me…
22974	TPX2	TPX2, microtubule-associated, homolog (Xenopus laevis)	NM_012112	NP_036244.2	ENSG00000088325	chr20:29808940 - 29852544	ATP binding;cell proliferation;GTP binding;mitosis;nucleus;protein binding;spindle pole
9319	TRIP13	thyroid hormone receptor interactor 13	NM_004237	NP_004228.1	ENSG00000071539	chr5:946113 - 970218	ATP binding;nucleoside-triphosphatase activity;nucleotide binding;nucleus;transcription cofactor activity;transcription from RNA polymerase II promoter
7298	TYMS	thymidylate synthetase	NM_001071	NP_001062.1	ENSG00000176890	chr18:647742 - 662997	deoxyribonucleoside monophosphate biosynthetic process;DNA repair;DNA replication;dTMP biosynthetic process;methyltransferase activity;nucleobase, nucleoside, nucleotide and nucleic acid metabolic process;nucleotide biosynthetic process;phosphoinositide-mediated signaling;thymidylate synthase activity;transferase activity	Oncogene, Stability
9213	XPR1	xenotropic and polytropic retrovirus receptor	NM_004736	NP_004727.2	ENSG00000143324	chr1:178867960 - 179119825	G-protein coupled receptor activity;G-protein coupled receptor protein signaling pathway;integral to membrane;integral to plasma membrane;plasma membrane;receptor activity
